# Supplementary material for: Ethnic impact on knee osteoarthritis pain predictors in an urban Malaysian population: a retrospective study
Source: PeerJ. 2026 Mar 13;14:e20911. doi: 10.7717/peerj.20911 (PMC12990897; doi:10.7717/peerj.20911)
Supplement: Supplemental Information 1 [file peerj-14-20911-s001.xlsx]

## Sheet: DATA - KOA 2017 to 2020
Year	Age	Age Groups	Gender	KOA Severity (K-L Class)	Ethnicity	Education	Financial	BMI groups (binary)	BMI groups	Smoking	Alcohol	Physical activity	Affected compartmental	Knee affected side	ADL limitation	Mobility aids	ComorbidDiabetes	ComorbidHTN	ComorbidDyslipidemia	ComorbidCholesterolaemia	MedInjection	MednumberTWO	MedNumber	ReferralRehab	ComplianceTWO	PainOutcomesBinary	ExerciseRx	ElectroRx	ManualRx	HeatRx	EducationRx	HomebasedexsRx	WeightEx	ComplianceAdherence	PainBaseline	PainFollowup	CompartmentLateral	CompartmentMedial	CompartmentPatello	RehabFrequency
2017	84	>65	Male	Grade 0 - 2 mild	chinese	Primary & Secondary education	Unaided	BMI < 25 underweight or normal	BMI < 25 underweight or normal	no		Active lifestyle		bilatera	ADL and IADL limitations, independent	no	no	yes	yes	yes	no	1-2	2	no: no referral / refused		improving	no	no	no	no	no	no	no	unknown	3	2
2017	52	45-64	Male	Grade 0 - 2 mild	indian	Certificate, University & Higher education	Unaided	BMI 25.0–29.9 overweight	BMI 25.0–29.9 overweight	yes		Active lifestyle	one compartment	bilatera	No limitations	no	no	no	no	no	yes	1-2	2	yes: UMMC or outside		improving	no	no	no	no	no	no	no	unknown	4	3	no, based on X-ray	yes, based on X-ray	no, based on X-ray
2017	65	>65	Male	Grade 3 moderate	indian	Certificate, University & Higher education	Unaided	BMI < 25 underweight or normal	BMI < 25 underweight or normal	no		Active lifestyle		unilateral	No limitations	no	yes	no	no	no	yes	1-2	2	yes: UMMC or outside	good compliance	improving	yes	no	no	no	yes	yes	yes	good compliance	8	6				1-2 session per month
2017	78	>65	Male		chinese	Primary & Secondary education	Unaided	BMI 25.0–29.9 overweight	BMI 25.0–29.9 overweight	no		Active lifestyle		bilatera	ADL and IADL limitations, independent	no	no	yes	no	no	no	3-4	3	yes: UMMC or outside	good compliance	improving	yes	no	no	yes	yes	yes	no	good compliance	5	4				1-2 session per month
2017	63	45-64	Male	Grade 3 moderate	indian	Primary & Secondary education	Aided	BMI 25.0–29.9 overweight	BMI 25.0–29.9 overweight	no		Active lifestyle	two compartment	bilatera	No limitations	no	no	yes	yes	yes	no	1-2	2	yes: UMMC or outside	good compliance	improving	yes	no	yes	yes	yes	yes	no	good compliance	7	6	yes, based on X-ray	yes, based on X-ray	no, based on X-ray	1-2 session per month
2017	77	>65	Male		chinese	Primary & Secondary education	Unaided	BMI 25.0–29.9 overweight	BMI 25.0–29.9 overweight	yes		Active lifestyle		bilatera	ADL and IADL limitations, independent	no	no	yes	yes	yes	yes	1-2	2	yes: UMMC or outside	good compliance	improving	yes	no	no	yes	no	no	no	good compliance	6	2				1-2 session per month
2017	43	18-44	Female	Grade 0 - 2 mild	indian	Certificate, University & Higher education	Unaided	BMI < 25 underweight or normal	BMI < 25 underweight or normal	no	no	Active lifestyle	two compartment	bilatera	No limitations	no	no	no	no	no	no	1-2	2	no: no referral / refused	lack of compliance: refused for PT etc.	worsening	no	no	no	no	no	no	no	lack of compliance: refused for PT etc.	3	5	yes, based on X-ray	yes, based on X-ray	no, based on X-ray
2017	66	>65	Female	Grade 3 moderate	chinese		Unaided	BMI < 25 underweight or normal	BMI < 25 underweight or normal	no	no	Active lifestyle	one compartment	bilatera	ADL and IADL limitations, independent	no	no	yes	no	yes	no	1-2	2	no: no referral / refused	lack of compliance: refused for PT etc.	improving	no	no	no	no	no	no	no	lack of compliance: refused for PT etc.	3	2	no, based on X-ray	yes, based on X-ray	no, based on X-ray
2017	67	>65	Female	Grade 3 moderate	chinese		Unaided	BMI < 25 underweight or normal	BMI < 25 underweight or normal	no	no	Active lifestyle	one compartment	bilatera	ADL and IADL limitations, independent	no	no	yes	no	yes	no	1-2	2	no: no referral / refused	lack of compliance: refused for PT etc.	improving	no	no	no	no	no	no	no	lack of compliance: refused for PT etc.	3	2	no, based on X-ray	yes, based on X-ray	no, based on X-ray
2017	52	45-64	Male		chinese	Primary & Secondary education	Unaided	BMI 25.0–29.9 overweight	BMI 25.0–29.9 overweight	yes	no	Active lifestyle		bilatera	No limitations	no	no	no	no	no	no	1-2	2	no: no referral / refused	lack of compliance: refused for PT etc.	improving	no	no	no	no	no	no	no	lack of compliance: refused for PT etc.	4	3
2017	51	45-64	Female	Grade 3 moderate	indian	Primary & Secondary education	Unaided	BMI 25.0–29.9 overweight	BMI 25.0–29.9 overweight	no	no	Active lifestyle		unilateral	ADL and IADL limitations, independent	no	no	no	no	no	no	1-2	1	no: no referral / refused		improving	no	no	no	no	no	no	no	unknown	3	1
2017	52	45-64	Female	Grade 3 moderate	indian	Primary & Secondary education	Unaided	BMI 25.0–29.9 overweight	BMI 25.0–29.9 overweight	no	no	Active lifestyle		unilateral	ADL and IADL limitations, independent	no	no	no	no	no	no	1-2	1	no: no referral / refused		improving	no	no	no	no	no	no	no	unknown	3	1
2017	62	45-64	Female		indian	Primary & Secondary education	Aided	BMI 25.0–29.9 overweight	BMI 25.0–29.9 overweight	no	no	Active lifestyle		bilatera	ADL and IADL limitations, independent	no	no	no	no	no	no	1-2	2	yes: UMMC or outside		improving	no	no	no	no	no	no	no	unknown	8	5
2017	64	45-64	Female		indian	Primary & Secondary education	Aided	BMI 25.0–29.9 overweight	BMI 25.0–29.9 overweight	no	no	Active lifestyle		bilatera	ADL and IADL limitations, independent	no	no	no	no	no	no	1-2	2	yes: UMMC or outside		improving	no	no	no	no	no	no	no	unknown	8	5
2017	54	45-64	Female	Grade 0 - 2 mild	malay	Certificate, University & Higher education	Unaided	BMI < 25 underweight or normal	BMI < 25 underweight or normal	no	no	Active lifestyle	two compartment	unilateral	ADL and IADL limitations, independent	no	no	no	no	no	no	1-2	1	yes: UMMC or outside	lack of compliance: refused for PT etc.	improving	yes	yes	no	no	yes	yes	no	lack of compliance: refused for PT etc.	4		yes, based on X-ray	yes, based on X-ray	no, based on X-ray	attended only one session
2017	54	45-64	Female	Grade 0 - 2 mild	malay	Certificate, University & Higher education	Unaided	BMI < 25 underweight or normal	BMI < 25 underweight or normal	no	no	Active lifestyle	two compartment	unilateral	ADL and IADL limitations, independent	no	no	no	no	no	no	1-2	1	yes: UMMC or outside	lack of compliance: refused for PT etc.	improving	yes	yes	no	no	yes	yes	no	lack of compliance: refused for PT etc.	4		yes, based on X-ray	yes, based on X-ray	no, based on X-ray	attended only one session
2017	38	18-44	Female	Grade 0 - 2 mild	malay	Certificate, University & Higher education	Unaided	BMI < 25 underweight or normal	BMI < 25 underweight or normal	no	no	Active lifestyle	one compartment	unilateral	No limitations	no	no	no	no	no	no	1-2	1	yes: UMMC or outside	good compliance	improving	yes	no	no	no	yes	yes	no	good compliance	3	2	no, based on X-ray	yes, based on X-ray	no, based on X-ray	1-2 session per month
2017	38	18-44	Female	Grade 0 - 2 mild	malay	Certificate, University & Higher education	Unaided	BMI < 25 underweight or normal	BMI < 25 underweight or normal	no	no	Active lifestyle	one compartment	unilateral	No limitations	no	no	no	no	no	no	1-2	1	yes: UMMC or outside	good compliance	improving	yes	no	no	no	yes	yes	no	good compliance	3	2	no, based on X-ray	yes, based on X-ray	no, based on X-ray	1-2 session per month
2017	31	18-44	Male	Grade 0 - 2 mild	indian	Certificate, University & Higher education	Unaided	BMI < 25 underweight or normal	BMI < 25 underweight or normal	no	no	Active lifestyle	two compartment	unilateral	No limitations	no	no	no	no	no	no	1-2	1	yes: UMMC or outside	good compliance	improving	yes	yes	yes	yes	yes	yes	no	good compliance	6	2	yes, based on X-ray	yes, based on X-ray	no, based on X-ray	1-2 session per month
2017	31	18-44	Male	Grade 0 - 2 mild	indian	Certificate, University & Higher education	Unaided	BMI < 25 underweight or normal	BMI < 25 underweight or normal	no	no	Active lifestyle	two compartment	unilateral	No limitations	no	no	no	no	no	no	1-2	1	yes: UMMC or outside	good compliance	improving	yes	yes	yes	yes	yes	yes	no	good compliance	6	2	yes, based on X-ray	yes, based on X-ray	no, based on X-ray	1-2 session per month
2017	38	18-44	Female	Grade 0 - 2 mild	malay	Certificate, University & Higher education	Unaided	BMI 25.0–29.9 overweight	BMI 25.0–29.9 overweight	no	no	Active lifestyle	one compartment	unilateral	No limitations	no	no	no	no	no	no	1-2	1	yes: UMMC or outside	good compliance	improving	yes	no	yes	yes	yes	yes	no	good compliance	4	1	no, based on X-ray	yes, based on X-ray	no, based on X-ray	1-2 session per month
2017	38	18-44	Female	Grade 0 - 2 mild	malay	Certificate, University & Higher education	Unaided	BMI 25.0–29.9 overweight	BMI 25.0–29.9 overweight	no	no	Active lifestyle	one compartment	unilateral	No limitations	no	no	no	no	no	no	1-2	1	yes: UMMC or outside	good compliance	improving	yes	no	yes	yes	yes	yes	no	good compliance	4	1	no, based on X-ray	yes, based on X-ray	no, based on X-ray	1-2 session per month
2017	54	45-64	Female	Grade 0 - 2 mild	malay	Certificate, University & Higher education	Unaided	BMI 25.0–29.9 overweight	BMI 25.0–29.9 overweight	no	no	Active lifestyle	two compartment	bilatera	No limitations	no	no	no	no	no	no	1-2	1	yes: UMMC or outside	good compliance	improving	yes	no	no	yes	yes	yes	no	good compliance	3	1	yes, based on X-ray	yes, based on X-ray	no, based on X-ray	1-2 session per month
2017	54	45-64	Female	Grade 0 - 2 mild	malay	Certificate, University & Higher education	Unaided	BMI 25.0–29.9 overweight	BMI 25.0–29.9 overweight	no	no	Active lifestyle	two compartment	bilatera	No limitations	no	no	no	no	no	no	1-2	1	yes: UMMC or outside	good compliance	improving	yes	no	no	yes	yes	yes	no	good compliance	3	1	yes, based on X-ray	yes, based on X-ray	no, based on X-ray	1-2 session per month
2017	29	18-44	Male	Grade 0 - 2 mild	malay	Certificate, University & Higher education	Unaided	BMI 25.0–29.9 overweight	BMI 25.0–29.9 overweight	yes	no	Active lifestyle	one compartment	unilateral	No limitations	no	no	no	no	no	no	1-2	1	yes: UMMC or outside	good compliance	improving	yes	yes	yes	yes	yes	yes	no	good compliance	4	1	no, based on X-ray	yes, based on X-ray	no, based on X-ray	1-2 session per month
2017	63	45-64	Male	Grade 3 moderate	indian	Primary & Secondary education	Unaided	BMI 25.0–29.9 overweight	BMI 25.0–29.9 overweight	yes	no	Active lifestyle	one compartment	bilatera	No limitations	no	no	no	yes	yes	no	1-2	1	yes: UMMC or outside	good compliance	improving	yes	yes	no	no	yes	yes	no	good compliance	4	3	no, based on X-ray	no, based on X-ray	yes, based on X-ray	1-2 session per month
2017	63	45-64	Female	Grade 3 moderate	chinese	Primary & Secondary education	Unaided	BMI 25.0–29.9 overweight	BMI 25.0–29.9 overweight	no	no	Active lifestyle	two compartment	bilatera	No limitations	no	no	yes	no	no	no	1-2	1	yes: UMMC or outside	good compliance	improving	yes	yes	no	no	yes	yes	no	good compliance	5	3	yes, based on X-ray	yes, based on X-ray	no, based on X-ray	1-2 session per month
2017	63	45-64	Female	Grade 3 moderate	chinese	Primary & Secondary education	Unaided	BMI 25.0–29.9 overweight	BMI 25.0–29.9 overweight	no	no	Active lifestyle	two compartment	bilatera	No limitations	no	no	yes	no	no	no	1-2	1	yes: UMMC or outside	good compliance	improving	yes	yes	no	no	yes	yes	no	good compliance	5	3	yes, based on X-ray	yes, based on X-ray	no, based on X-ray	1-2 session per month
2017	64	45-64	Female	Grade 3 moderate	indian	Primary & Secondary education	Unaided	BMI 25.0–29.9 overweight	BMI 25.0–29.9 overweight	no	no	Active lifestyle	two compartment	bilatera	ADL and IADL limitations, independent	yes	no	yes	yes	no	no	1-2	2	yes: UMMC or outside	good compliance	improving	yes	no	no	no	yes	yes	no	good compliance	5	4	no, based on X-ray	yes, based on X-ray	yes, based on X-ray	1-2 session per month
2017	64	45-64	Female	Grade 3 moderate	indian	Primary & Secondary education	Unaided	BMI 25.0–29.9 overweight	BMI 25.0–29.9 overweight	no	no	Active lifestyle	two compartment	bilatera	ADL and IADL limitations, independent	yes	no	yes	yes	no	no	1-2	2	yes: UMMC or outside	good compliance	improving	yes	no	no	no	yes	yes	no	good compliance	5	4	no, based on X-ray	yes, based on X-ray	yes, based on X-ray	1-2 session per month
2017	62	45-64	Female	Grade 0 - 2 mild	malay	Primary & Secondary education	Aided	BMI 25.0–29.9 overweight	BMI 25.0–29.9 overweight	no	no	Active lifestyle		unilateral	ADL and IADL limitations, independent	no	no	yes	no	no	no	1-2	2	yes: UMMC or outside	lack of compliance: refused for PT etc.	worsening	yes	no	no	no	yes	yes	no	lack of compliance: refused for PT etc.	3	4				1-2 session per month
2017	55	45-64	Male	Grade 3 moderate	malay	Primary & Secondary education	Aided	BMI < 25 underweight or normal	BMI < 25 underweight or normal	yes	no	Active lifestyle		unilateral	No limitations	no	no	no	no	no	no	1-2	1	yes: UMMC or outside	lack of compliance: refused for PT etc.	improving	yes	no	no	no	yes	no	no	lack of compliance: refused for PT etc.	3	2				attended only one session
2017	63	45-64	Female		chinese	Certificate, University & Higher education	Unaided	BMI 25.0–29.9 overweight	BMI 25.0–29.9 overweight	no	no	Active lifestyle		bilatera	ADL and IADL limitations, independent	no	no	yes	no	no	no	1-2	2	yes: UMMC or outside	lack of compliance: refused for PT etc.	improving	yes	no	no	no	yes	no	no	lack of compliance: refused for PT etc.	5	4				attended only one session
2017	65	>65	Male	Grade 3 moderate	malay	Certificate, University & Higher education	Unaided	BMI 25.0–29.9 overweight	BMI 25.0–29.9 overweight	no	no	Active lifestyle	two compartment	bilatera	No limitations	no	no	no	no	no	yes	3-4	3	yes: UMMC or outside	good compliance	improving	yes	no	no	yes	yes	no	no	good compliance	5	3	yes, based on X-ray	yes, based on X-ray	no, based on X-ray	1-2 session per month
2017	48	45-64	Female	Grade 3 moderate	indian	Primary & Secondary education	Unaided	BMI 25.0–29.9 overweight	BMI 25.0–29.9 overweight	no	no	Active lifestyle	one compartment	unilateral	No limitations	no	no	no	no	no	no	1-2	2	yes: UMMC or outside	good compliance	improving	yes	no	no	yes	yes	no	no	good compliance	4	1	no, based on X-ray	yes, based on X-ray	no, based on X-ray	1-2 session per month
2017	48	45-64	Female	Grade 3 moderate	indian	Primary & Secondary education	Unaided	BMI 25.0–29.9 overweight	BMI 25.0–29.9 overweight	no	no	Active lifestyle	one compartment	unilateral	No limitations	no	no	no	no	no	no	1-2	2	yes: UMMC or outside	good compliance	improving	yes	no	no	yes	yes	no	no	good compliance	4	1	no, based on X-ray	yes, based on X-ray	no, based on X-ray	1-2 session per month
2017	64	45-64	Female	Grade 4 severe	malay	Primary & Secondary education	Unaided	BMI 25.0–29.9 overweight	BMI 25.0–29.9 overweight	no	no	Active lifestyle		unilateral	No limitations	no	yes	no	no	no	no	1-2	2	yes: UMMC or outside	good compliance	improving	yes	no	no	yes	no	no	no	good compliance	3	1				1-2 session per month
2017	64	45-64	Female	Grade 4 severe	malay	Primary & Secondary education	Unaided	BMI 25.0–29.9 overweight	BMI 25.0–29.9 overweight	no	no	Active lifestyle		unilateral	No limitations	no	yes	no	no	no	no	1-2	2	yes: UMMC or outside	good compliance	improving	yes	no	no	yes	no	no	no	good compliance	3	1				1-2 session per month
2017	67	>65	Female	Grade 3 moderate	chinese			BMI < 25 underweight or normal	BMI < 25 underweight or normal	yes	yes	Active lifestyle	two compartment	bilatera	ADL and IADL limitations, independent	no	no	no	no	no	no	1-2	1	no: no referral / refused	lack of compliance: refused for PT etc.	worsening	no	no	no	no	no	no	no	lack of compliance: refused for PT etc.	4	5	yes, based on X-ray	yes, based on X-ray	no, based on X-ray
2017	67	>65	Female	Grade 3 moderate	chinese			BMI < 25 underweight or normal	BMI < 25 underweight or normal	yes	yes	Active lifestyle	two compartment	bilatera	ADL and IADL limitations, independent	no	no	no	no	no	no	1-2	1	no: no referral / refused	lack of compliance: refused for PT etc.	worsening	no	no	no	no	no	no	no	lack of compliance: refused for PT etc.	4	5	yes, based on X-ray	yes, based on X-ray	no, based on X-ray
2017	68	>65	Female		chinese	Primary & Secondary education	Aided	BMI 25.0–29.9 overweight	BMI 25.0–29.9 overweight	no	yes	Active lifestyle		bilatera	ADL and IADL limitations, independent	no	no	yes	yes	no	yes	3-4	3	no: no referral / refused			no	no	no	no	no	no	no	unknown	6
2017	68	>65	Female		chinese	Primary & Secondary education	Aided	BMI 25.0–29.9 overweight	BMI 25.0–29.9 overweight	no	yes	Active lifestyle		bilatera	ADL and IADL limitations, independent	no	no	yes	yes	no	yes	3-4	3	no: no referral / refused			no	no	no	no	no	no	no	unknown	6
2017	67	>65	Female	Grade 3 moderate	chinese	Primary & Secondary education	Aided	BMI < 25 underweight or normal	BMI < 25 underweight or normal	no	yes	Active lifestyle	one compartment	bilatera	No limitations	no	no	no	no	no	no	1-2	2	yes: UMMC or outside			yes	no	no	no	yes	yes	no	unknown	5		no, based on X-ray	yes, based on X-ray	no, based on X-ray	attended only one session
2017	51	45-64	Male	Grade 0 - 2 mild	chinese	Primary & Secondary education	Unaided	BMI < 25 underweight or normal	BMI < 25 underweight or normal	yes	yes	Active lifestyle	two compartment	bilatera	No limitations	no	no	yes	yes	yes	no	1-2	2	yes: UMMC or outside	lack of compliance: refused for PT etc.	improving	yes	no	no	yes	yes	yes	no	lack of compliance: refused for PT etc.	6	4	yes, based on X-ray	yes, based on X-ray	no, based on X-ray	1-2 session per month
2017	71	>65	Female	Grade 3 moderate	chinese	Primary & Secondary education	Unaided	BMI < 25 underweight or normal	BMI < 25 underweight or normal	no	yes	Active lifestyle	two compartment	bilatera	ADL and IADL limitations, independent	no	no	yes	yes	yes	no	1-2	1	yes: UMMC or outside	lack of compliance: refused for PT etc.	worsening	yes	yes	no	no	yes	yes	no	lack of compliance: refused for PT etc.	4	5	yes, based on X-ray	yes, based on X-ray	no, based on X-ray	1-2 session per month
2017	71	>65	Female	Grade 3 moderate	chinese	Primary & Secondary education	Unaided	BMI < 25 underweight or normal	BMI < 25 underweight or normal	no	yes	Active lifestyle	two compartment	bilatera	ADL and IADL limitations, independent	no	no	yes	yes	yes	no	1-2	1	yes: UMMC or outside	lack of compliance: refused for PT etc.	worsening	yes	yes	no	no	yes	yes	no	lack of compliance: refused for PT etc.	4	5	yes, based on X-ray	yes, based on X-ray	no, based on X-ray	1-2 session per month
2017	47	45-64	Female	Grade 0 - 2 mild	chinese	Certificate, University & Higher education	Unaided	BMI 25.0–29.9 overweight	BMI 25.0–29.9 overweight	no	yes	Active lifestyle	one compartment	bilatera	No limitations	no	no	no	yes	yes	no	1-2	1	yes: UMMC or outside	good compliance	improving	yes	no	no	no	yes	yes	no	good compliance	4	0	no, based on X-ray	yes, based on X-ray	no, based on X-ray	1-2 session per month
2017	47	45-64	Female	Grade 0 - 2 mild	chinese	Certificate, University & Higher education	Unaided	BMI 25.0–29.9 overweight	BMI 25.0–29.9 overweight	no	yes	Active lifestyle	one compartment	bilatera	No limitations	no	no	no	yes	yes	no	1-2	1	yes: UMMC or outside	good compliance	improving	yes	no	no	no	yes	yes	no	good compliance	4	0	no, based on X-ray	yes, based on X-ray	no, based on X-ray	1-2 session per month
2017	71	>65	Female	Grade 0 - 2 mild	chinese		Unaided	BMI 25.0–29.9 overweight	BMI 25.0–29.9 overweight	no	yes	Active lifestyle	two compartment	bilatera	ADL and IADL limitations, independent	no	no	yes	no	no	yes	1-2	2	yes: UMMC or outside	lack of compliance: refused for PT etc.	worsening	yes	no	no	yes	yes	yes	no	lack of compliance: refused for PT etc.	5	7	yes, based on X-ray	yes, based on X-ray	no, based on X-ray	1-2 session per month
2017	71	>65	Female	Grade 0 - 2 mild	chinese		Unaided	BMI 25.0–29.9 overweight	BMI 25.0–29.9 overweight	no	yes	Active lifestyle	two compartment	bilatera	ADL and IADL limitations, independent	no	no	yes	no	no	yes	1-2	2	yes: UMMC or outside	lack of compliance: refused for PT etc.	worsening	yes	no	no	yes	yes	yes	no	lack of compliance: refused for PT etc.	5	7	yes, based on X-ray	yes, based on X-ray	no, based on X-ray	1-2 session per month
2017	59	45-64	Female	Grade 3 moderate	chinese	Certificate, University & Higher education	Unaided	BMI 25.0–29.9 overweight	BMI 25.0–29.9 overweight	no	yes	Active lifestyle	tricompartmental	bilatera	No limitations	no	no	no	no	no	no	1-2	2	yes: UMMC or outside	good compliance	improving	yes	yes	no	yes	yes	yes	no	good compliance	4	1	yes, based on X-ray	yes, based on X-ray	yes, based on X-ray	1-2 session per month
2017	59	45-64	Female	Grade 3 moderate	chinese	Certificate, University & Higher education	Unaided	BMI 25.0–29.9 overweight	BMI 25.0–29.9 overweight	no	yes	Active lifestyle	tricompartmental	bilatera	No limitations	no	no	no	no	no	no	1-2	2	yes: UMMC or outside	good compliance	improving	yes	yes	no	yes	yes	yes	no	good compliance	4	1	yes, based on X-ray	yes, based on X-ray	yes, based on X-ray	1-2 session per month
2017	83	>65	Male	Grade 3 moderate	chinese	Primary & Secondary education	Unaided	BMI 25.0–29.9 overweight	BMI 25.0–29.9 overweight	no	yes	Active lifestyle		bilatera	ADL and IADL limitations, independent	no	no	yes	no	yes	no	1-2	1	yes: UMMC or outside	good compliance	improving	yes	no	no	no	yes	yes	no	good compliance	1	0				1-2 session per month
2017	69	>65	Female	Grade 4 severe	chinese	Certificate, University & Higher education	Unaided	BMI 25.0–29.9 overweight	BMI 25.0–29.9 overweight	no	yes	Active lifestyle	two compartment	bilatera	ADL and IADL limitations, independent	no	yes	yes	yes	yes	no	1-2	1	yes: UMMC or outside	lack of compliance: refused for PT etc.	worsening	yes	no	no	yes	yes	yes	no	lack of compliance: refused for PT etc.	5	7	yes, based on X-ray	yes, based on X-ray	no, based on X-ray	1-2 session per month
2017	69	>65	Female	Grade 4 severe	chinese	Certificate, University & Higher education	Unaided	BMI 25.0–29.9 overweight	BMI 25.0–29.9 overweight	no	yes	Active lifestyle	two compartment	bilatera	ADL and IADL limitations, independent	no	yes	yes	yes	yes	no	1-2	1	yes: UMMC or outside	lack of compliance: refused for PT etc.	worsening	yes	no	no	yes	yes	yes	no	lack of compliance: refused for PT etc.	5	7	yes, based on X-ray	yes, based on X-ray	no, based on X-ray	1-2 session per month
2017	62	45-64	Male	Grade 0 - 2 mild	chinese	Primary & Secondary education	Aided	BMI 25.0–29.9 overweight	BMI 25.0–29.9 overweight	no	yes	Active lifestyle		bilatera	No limitations	no	no	no	no	no	no	1-2	1	yes: UMMC or outside	good compliance	improving	yes	yes	no	yes	yes	yes	no	good compliance	6	3				1-2 session per month
2017	64	45-64	Female	Grade 0 - 2 mild	chinese	Primary & Secondary education	Aided	BMI 25.0–29.9 overweight	BMI 25.0–29.9 overweight	no	yes	Active lifestyle	one compartment	bilatera	No limitations	no	no	no	no	no	no	1-2	2	yes: UMMC or outside	good compliance	improving	yes	no	no	yes	yes	yes	no	good compliance	5	2	no, based on X-ray	yes, based on X-ray	no, based on X-ray	1-2 session per month
2017	64	45-64	Female	Grade 0 - 2 mild	chinese	Primary & Secondary education	Aided	BMI 25.0–29.9 overweight	BMI 25.0–29.9 overweight	no	yes	Active lifestyle	one compartment	bilatera	No limitations	no	no	no	no	no	no	1-2	2	yes: UMMC or outside	good compliance	improving	yes	no	no	yes	yes	yes	no	good compliance	5	2	no, based on X-ray	yes, based on X-ray	no, based on X-ray	1-2 session per month
2017	51	45-64	Female		chinese	Certificate, University & Higher education	Unaided	BMI < 25 underweight or normal	BMI < 25 underweight or normal	yes	yes	Active lifestyle		unilateral	No limitations	no	no	no	no	no	no	1-2	1	yes: UMMC or outside	good compliance	improving	yes	yes	no	yes	no	no	no	good compliance	5	2				1-2 session per month
2017	66	>65	Female		chinese	Primary & Secondary education	Unaided	BMI < 25 underweight or normal	BMI < 25 underweight or normal	no	yes	Active lifestyle		unilateral	No limitations	no	no	yes	no	no	no	1-2	1	yes: UMMC or outside	good compliance	improving	yes	no	yes	yes	yes	no	no	good compliance	4	3				1-2 session per month
2017	70	>65	Male		chinese	Primary & Secondary education	Unaided	BMI 25.0–29.9 overweight	BMI 25.0–29.9 overweight	no	yes	Active lifestyle		unilateral	ADL and IADL limitations, independent	no	no	no	no	no	no	1-2	2	yes: UMMC or outside	lack of compliance: refused for PT etc.	improving	yes	yes	no	no	yes	no	no	lack of compliance: refused for PT etc.	4	3				1-2 session per month
2017	72	>65	Male	Grade 3 moderate	indian	Primary & Secondary education	Unaided	BMI 25.0–29.9 overweight	BMI 25.0–29.9 overweight	yes	yes	Active lifestyle	two compartment	bilatera	ADL and IADL limitations, independent	no	no	no	yes	yes	no	1-2	2	yes: UMMC or outside	good compliance	worsening	yes	yes	no	yes	no	no	no	good compliance	5	6	yes, based on X-ray	yes, based on X-ray	no, based on X-ray	1-2 session per month
2017	79	>65	Female		chinese	Primary & Secondary education	Aided	BMI < 25 underweight or normal	BMI < 25 underweight or normal			Sedentary lifestyle		unilateral	ADL and IADL limitations, independent	yes	yes	yes	yes	yes	no	1-2	2	no: no referral / refused			no	no	no	no	no	no	no	unknown	3
2017	79	>65	Female		chinese	Primary & Secondary education	Aided	BMI < 25 underweight or normal	BMI < 25 underweight or normal			Sedentary lifestyle		unilateral	ADL and IADL limitations, independent	yes	yes	yes	yes	yes	no	1-2	2	no: no referral / refused			no	no	no	no	no	no	no	unknown	3
2017	66	>65	Male	Grade 4 severe	chinese	Primary & Secondary education	Unaided	BMI < 25 underweight or normal	BMI < 25 underweight or normal	yes		Sedentary lifestyle	tricompartmental	bilatera	ADL and IADL limitations, independent	no	no	no	no	no	yes	3-4	3	no: no referral / refused	lack of compliance: refused for PT etc.	worsening	no	no	no	no	no	no	no	lack of compliance: refused for PT etc.	6	7	yes, based on X-ray	yes, based on X-ray	yes, based on X-ray
2017	73	>65	Male	Grade 3 moderate	indian		Unaided	BMI 25.0–29.9 overweight	BMI 25.0–29.9 overweight	no		Sedentary lifestyle		unilateral	ADL and IADL limitations, independent	yes	no	yes	no	yes	no	3-4	3	yes: UMMC or outside	lack of compliance: refused for PT etc.	improving	no	no	no	no	no	no	no	lack of compliance: refused for PT etc.	5	4
2017	76	>65	Male	Grade 3 moderate	indian		Unaided	BMI 25.0–29.9 overweight	BMI 25.0–29.9 overweight	yes		Sedentary lifestyle		unilateral	ADL and IADL limitations, independent	no	yes	yes	yes	no	no	1-2	1	no: no referral / refused	lack of compliance: refused for PT etc.	improving	no	no	no	no	no	no	no	lack of compliance: refused for PT etc.	3	2
2017	30	18-44	Male	Grade 0 - 2 mild	indian	Certificate, University & Higher education	Unaided	BMI < 25 underweight or normal	BMI < 25 underweight or normal	yes		Sedentary lifestyle	one compartment	unilateral	No limitations	no	no	no	no	no	yes	3-4	3	yes: UMMC or outside	lack of compliance: refused for PT etc.	improving	yes	yes	no	yes	yes	yes	no	lack of compliance: refused for PT etc.	5	3	no, based on X-ray	yes, based on X-ray	no, based on X-ray	1-2 session per month
2017	30	18-44	Male	Grade 0 - 2 mild	indian	Certificate, University & Higher education	Unaided	BMI < 25 underweight or normal	BMI < 25 underweight or normal	yes		Sedentary lifestyle	one compartment	unilateral	No limitations	no	no	no	no	no	yes	3-4	3	yes: UMMC or outside	lack of compliance: refused for PT etc.	improving	yes	yes	no	yes	yes	yes	no	lack of compliance: refused for PT etc.	5	3	no, based on X-ray	yes, based on X-ray	no, based on X-ray	1-2 session per month
2017	77	>65	Female		chinese		Unaided	BMI 25.0–29.9 overweight	BMI 25.0–29.9 overweight	no		Sedentary lifestyle		bilatera	ADL and IADL limitations, independent	yes	yes	yes	no	no	no	3-4	3	yes: UMMC or outside	good compliance	improving	yes	no	no	yes	yes	yes	no	good compliance	5	3				1-2 session per month
2017	77	>65	Female		chinese		Unaided	BMI 25.0–29.9 overweight	BMI 25.0–29.9 overweight	no		Sedentary lifestyle		bilatera	ADL and IADL limitations, independent	yes	yes	yes	no	no	no	3-4	3	yes: UMMC or outside	good compliance	improving	yes	no	no	yes	yes	yes	no	good compliance	5	3				1-2 session per month
2017	78	>65	Female		indian		Aided	BMI 25.0–29.9 overweight	BMI 25.0–29.9 overweight	no		Sedentary lifestyle		bilatera	ADL and IADL limitations, independent	yes	no	yes	yes	yes	no	1-2	2	yes: UMMC or outside	good compliance	worsening	yes	no	no	yes	yes	yes	no	good compliance	4	5				1-2 session per month
2017	63	45-64	Female	Grade 3 moderate	indian	Primary & Secondary education	Aided	BMI > 30 obese	BMI > 30 obese	no		Sedentary lifestyle	two compartment	bilatera	ADL and IADL limitations, independent	no	yes	yes	yes	yes	no	1-2	1	yes: UMMC or outside	lack of compliance: refused for PT etc.	worsening	yes	yes	no	yes	yes	yes	no	lack of compliance: refused for PT etc.	6	7	yes, based on X-ray	yes, based on X-ray	no, based on X-ray	1-2 session per month
2017	63	45-64	Female	Grade 3 moderate	indian	Primary & Secondary education	Aided	BMI > 30 obese	BMI > 30 obese	no		Sedentary lifestyle	two compartment	bilatera	ADL and IADL limitations, independent	no	yes	yes	yes	yes	no	1-2	1	yes: UMMC or outside	lack of compliance: refused for PT etc.	worsening	yes	yes	no	yes	yes	yes	no	lack of compliance: refused for PT etc.	6	7	yes, based on X-ray	yes, based on X-ray	no, based on X-ray	1-2 session per month
2017	68	>65	Female	Grade 3 moderate	indian	Primary & Secondary education	Aided	BMI > 30 obese	BMI > 30 obese			Sedentary lifestyle	two compartment	bilatera	ADL and IADL limitations, independent	yes	yes	yes	no	no	yes	3-4	3	yes: UMMC or outside	lack of compliance: refused for PT etc.	worsening	yes	yes	no	no	yes	yes	no	lack of compliance: refused for PT etc.	4	6	yes, based on X-ray	yes, based on X-ray	no, based on X-ray	1-2 session per month
2017	59	45-64	Male	Grade 0 - 2 mild	indian	Primary & Secondary education	Aided	BMI < 25 underweight or normal	BMI < 25 underweight or normal	yes		Sedentary lifestyle	one compartment	bilatera	No limitations	no	yes	no	yes	yes	yes	1-2	2	yes: UMMC or outside	lack of compliance: refused for PT etc.	improving	yes	yes	no	yes	yes	no	yes	lack of compliance: refused for PT etc.	6	3	no, based on X-ray	yes, based on X-ray	no, based on X-ray	1-2 session per month
2017	57	45-64	Female	Grade 3 moderate	indian	Primary & Secondary education	Unaided	BMI > 30 obese	BMI > 30 obese			Sedentary lifestyle	two compartment	bilatera	ADL and IADL limitations, independent	no	yes	no	no	no	yes	1-2	2	yes: UMMC or outside	lack of compliance: refused for PT etc.	worsening	yes	no	no	yes	yes	no	no	lack of compliance: refused for PT etc.	4	6	yes, based on X-ray	yes, based on X-ray	no, based on X-ray	1-2 session per month
2017	60	45-64	Male	Grade 3 moderate	malay	Certificate, University & Higher education	Unaided	BMI < 25 underweight or normal	BMI < 25 underweight or normal	no	no	Sedentary lifestyle	one compartment	bilatera	ADL and IADL limitations, independent	no	yes	no	no	yes	no	1-2	1	yes: UMMC or outside			no	no	no	no	no	no	no	unknown	4		no, based on X-ray	yes, based on X-ray	no, based on X-ray
2017	47	45-64	Female	Grade 0 - 2 mild	indian	Primary & Secondary education	Aided	BMI < 25 underweight or normal	BMI < 25 underweight or normal	no	no	Sedentary lifestyle	one compartment	bilatera	No limitations	no	yes	no	no	no	no	1-2	1	no: no referral / refused			no	no	no	no	no	no	no	unknown	6		no, based on X-ray	yes, based on X-ray	no, based on X-ray
2017	47	45-64	Female	Grade 0 - 2 mild	indian	Primary & Secondary education	Aided	BMI < 25 underweight or normal	BMI < 25 underweight or normal	no	no	Sedentary lifestyle	one compartment	bilatera	No limitations	no	yes	no	no	no	no	1-2	1	no: no referral / refused			no	no	no	no	no	no	no	unknown	6		no, based on X-ray	yes, based on X-ray	no, based on X-ray
2017	70	>65	Male		malay	Certificate, University & Higher education	Unaided	BMI 25.0–29.9 overweight	BMI 25.0–29.9 overweight	no	no	Sedentary lifestyle		bilatera	No limitations	no	no	no	no	no	no	1-2	1	no: no referral / refused	good compliance	improving	no	no	no	no	no	no	no	good compliance	4	3
2017	81	>65	Female		chinese		Unaided	BMI 25.0–29.9 overweight	BMI 25.0–29.9 overweight	no	no	Sedentary lifestyle		bilatera	ADL and IADL limitations, independent	yes	yes	yes	no	no	no	1-2	2	no: no referral / refused	lack of compliance: refused for PT etc.	improving	no	no	no	no	no	no	no	lack of compliance: refused for PT etc.	3	2
2017	81	>65	Female		chinese		Unaided	BMI 25.0–29.9 overweight	BMI 25.0–29.9 overweight	no	no	Sedentary lifestyle		bilatera	ADL and IADL limitations, independent	yes	no	yes	no	no	no	3-4	3	no: no referral / refused		worsening	no	no	no	no	no	no	no	unknown
2017	81	>65	Female		chinese		Unaided	BMI 25.0–29.9 overweight	BMI 25.0–29.9 overweight	no	no	Sedentary lifestyle		bilatera	ADL and IADL limitations, independent	yes	yes	yes	no	no	no	1-2	2	no: no referral / refused	lack of compliance: refused for PT etc.	improving	no	no	no	no	no	no	no	lack of compliance: refused for PT etc.	3	2
2017	66	>65	Male	Grade 0 - 2 mild	indian		Unaided	BMI 25.0–29.9 overweight	BMI 25.0–29.9 overweight	no	no	Sedentary lifestyle	one compartment	bilatera	ADL and IADL limitations, independent	no	no	no	no	no	no	1-2	1	yes: UMMC or outside		improving	no	no	no	no	no	no	no	unknown	6	2	no, based on X-ray	yes, based on X-ray	no, based on X-ray
2017	28	18-44	Male	Grade 0 - 2 mild	indian	Certificate, University & Higher education	Unaided	BMI 25.0–29.9 overweight	BMI 25.0–29.9 overweight	yes	no	Sedentary lifestyle	one compartment	unilateral	ADL and IADL limitations, independent	no	no	no	no	no	no	1-2	1	no: no referral / refused	lack of compliance: refused for PT etc.	improving	no	no	no	no	no	no	no	lack of compliance: refused for PT etc.	2	1	no, based on X-ray	no, based on X-ray	yes, based on X-ray
2017	76	>65	Male	Grade 3 moderate	malay	Primary & Secondary education	Unaided	BMI 25.0–29.9 overweight	BMI 25.0–29.9 overweight	no	no	Sedentary lifestyle	tricompartmental	bilatera	ADL and IADL limitations, independent	yes	yes	no	yes	no	yes	3-4	3	no: no referral / refused	lack of compliance: refused for PT etc.	worsening	no	no	no	no	no	no	no	lack of compliance: refused for PT etc.	5	7	yes, based on X-ray	yes, based on X-ray	yes, based on X-ray
2017	90	>65	Female	Grade 3 moderate	malay		Unaided	BMI 25.0–29.9 overweight	BMI 25.0–29.9 overweight	no	no	Sedentary lifestyle		bilatera	ADL and IADL limitations, independent	yes	yes	yes	no	no	yes	1-2	2	no: no referral / refused		worsening	no	no	no	no	no	no	no	unknown	4	5
2017	90	>65	Female	Grade 3 moderate	malay		Unaided	BMI 25.0–29.9 overweight	BMI 25.0–29.9 overweight	no	no	Sedentary lifestyle		bilatera	ADL and IADL limitations, independent	yes	yes	yes	no	no	yes	1-2	2	no: no referral / refused		worsening	no	no	no	no	no	no	no	unknown	4	5
2017	40	18-44	Male	Grade 0 - 2 mild	indian	Certificate, University & Higher education	Unaided	BMI < 25 underweight or normal	BMI < 25 underweight or normal	yes	no	Sedentary lifestyle	tricompartmental	bilatera	No limitations	no	no	no	yes	yes	no	1-2	1	yes: UMMC or outside	lack of compliance: refused for PT etc.	improving	yes	no	no	yes	yes	yes	yes	lack of compliance: refused for PT etc.	6	2	yes, based on X-ray	yes, based on X-ray	yes, based on X-ray	1-2 session per month
2017	40	18-44	Male	Grade 0 - 2 mild	indian	Certificate, University & Higher education	Unaided	BMI < 25 underweight or normal	BMI < 25 underweight or normal	yes	no	Sedentary lifestyle	tricompartmental	bilatera	No limitations	no	no	no	yes	yes	no	1-2	1	yes: UMMC or outside	lack of compliance: refused for PT etc.	improving	yes	no	no	yes	yes	yes	yes	lack of compliance: refused for PT etc.	6	2	yes, based on X-ray	yes, based on X-ray	yes, based on X-ray	1-2 session per month
2017	50	45-64	Female	Grade 0 - 2 mild	indian	Certificate, University & Higher education	Unaided	BMI < 25 underweight or normal	BMI < 25 underweight or normal	no	no	Sedentary lifestyle	one compartment	bilatera	ADL and IADL limitations, independent	no	yes	no	no	no	yes	1-2	2	yes: UMMC or outside	lack of compliance: refused for PT etc.	improving	yes	no	no	yes	yes	yes	yes	lack of compliance: refused for PT etc.	5	3	no, based on X-ray	yes, based on X-ray	no, based on X-ray	1-2 session per month
2017	50	45-64	Female	Grade 0 - 2 mild	indian	Certificate, University & Higher education	Unaided	BMI < 25 underweight or normal	BMI < 25 underweight or normal	no	no	Sedentary lifestyle	one compartment	bilatera	ADL and IADL limitations, independent	no	yes	no	no	no	yes	1-2	2	yes: UMMC or outside	lack of compliance: refused for PT etc.	improving	yes	no	no	yes	yes	yes	yes	lack of compliance: refused for PT etc.	5	3	no, based on X-ray	yes, based on X-ray	no, based on X-ray	1-2 session per month
2017	38	18-44	Male	Grade 0 - 2 mild	malay	Certificate, University & Higher education	Unaided	BMI < 25 underweight or normal	BMI < 25 underweight or normal	yes	no	Sedentary lifestyle	one compartment	unilateral	No limitations	no	no	no	no	no	no	1-2	2	yes: UMMC or outside	lack of compliance: refused for PT etc.	improving	yes	no	no	yes	yes	yes	no	lack of compliance: refused for PT etc.	4	2	no, based on X-ray	yes, based on X-ray	no, based on X-ray	attended only one session
2017	54	45-64	Female	Grade 3 moderate	malay	Primary & Secondary education	Aided	BMI < 25 underweight or normal	BMI < 25 underweight or normal	no	no	Sedentary lifestyle		unilateral	No limitations	no	no	yes	no	no	no	1-2	2	yes: UMMC or outside	good compliance	improving	yes	no	yes	yes	yes	yes	no	good compliance	4	1				attended only one session
2017	54	45-64	Female	Grade 3 moderate	malay	Primary & Secondary education	Aided	BMI < 25 underweight or normal	BMI < 25 underweight or normal	no	no	Sedentary lifestyle		unilateral	No limitations	no	no	yes	no	no	no	1-2	2	yes: UMMC or outside	good compliance	improving	yes	no	yes	yes	yes	yes	no	good compliance	4	1				attended only one session
2017	60	45-64	Female		indian	Primary & Secondary education	Unaided	BMI < 25 underweight or normal	BMI < 25 underweight or normal	no	no	Sedentary lifestyle		unilateral	ADL and IADL limitations, independent	yes	no	no	no	no	no	1-2	2	yes: UMMC or outside	lack of compliance: refused for PT etc.	worsening	yes	no	no	yes	yes	yes	no	lack of compliance: refused for PT etc.	5	6				1-2 session per month
2017	60	45-64	Female		indian	Primary & Secondary education	Unaided	BMI < 25 underweight or normal	BMI < 25 underweight or normal	no	no	Sedentary lifestyle		unilateral	ADL and IADL limitations, independent	yes	no	no	no	no	no	1-2	2	yes: UMMC or outside	lack of compliance: refused for PT etc.	worsening	yes	no	no	yes	yes	yes	no	lack of compliance: refused for PT etc.	5	6				1-2 session per month
2017	70	>65	Female		malay	Primary & Secondary education	Unaided	BMI < 25 underweight or normal	BMI < 25 underweight or normal	no	no	Sedentary lifestyle		bilatera	ADL and IADL limitations, independent	yes	no	no	no	no	no	1-2	2	yes: UMMC or outside	good compliance	worsening	yes	no	no	yes	yes	yes	no	good compliance	5	6				1-2 session per month
2017	94	>65	Male	Grade 0 - 2 mild	indian	Primary & Secondary education	Unaided	BMI < 25 underweight or normal	BMI < 25 underweight or normal	no	no	Sedentary lifestyle		bilatera	ADL and IADL limitations, independent	yes	no	yes	yes	yes	no	3-4	3	yes: UMMC or outside	good compliance	worsening	yes	no	no	yes	yes	yes	no	good compliance	4	4				1-2 session per month
2017	59	45-64	Male	Grade 3 moderate	indian	Certificate, University & Higher education	Unaided	BMI < 25 underweight or normal	BMI < 25 underweight or normal	no	no	Sedentary lifestyle	one compartment	bilatera	No limitations	no	no	yes	no	yes	no	1-2	1	yes: UMMC or outside	good compliance	improving	yes	yes	no	no	yes	yes	no	good compliance	4	3	no, based on X-ray	yes, based on X-ray	no, based on X-ray	1-2 session per month
2017	69	>65	Male	Grade 3 moderate	indian	Primary & Secondary education	Unaided	BMI < 25 underweight or normal	BMI < 25 underweight or normal	no	no	Sedentary lifestyle	tricompartmental	bilatera	ADL and IADL limitations, independent	no	no	yes	yes	yes	yes	1-2	2	yes: UMMC or outside	lack of compliance: refused for PT etc.	worsening	yes	no	no	yes	yes	yes	no	lack of compliance: refused for PT etc.	7	8	yes, based on X-ray	yes, based on X-ray	yes, based on X-ray	1-2 session per month
2017	69	>65	Male	Grade 3 moderate	indian	Primary & Secondary education	Unaided	BMI < 25 underweight or normal	BMI < 25 underweight or normal	no	no	Sedentary lifestyle	tricompartmental	bilatera	ADL and IADL limitations, independent	no	no	yes	yes	yes	yes	1-2	2	yes: UMMC or outside	lack of compliance: refused for PT etc.	worsening	yes	no	no	yes	yes	yes	no	lack of compliance: refused for PT etc.	7	8	yes, based on X-ray	yes, based on X-ray	yes, based on X-ray	1-2 session per month
2017	61	45-64	Female	Grade 3 moderate	malay	Primary & Secondary education	Unaided	BMI < 25 underweight or normal	BMI < 25 underweight or normal	no	no	Sedentary lifestyle	two compartment	bilatera	ADL and IADL limitations, independent	no	yes	no	no	no	no	1-2	2	yes: UMMC or outside	lack of compliance: refused for PT etc.	worsening	yes	yes	no	yes	yes	yes	no	lack of compliance: refused for PT etc.	6	7	yes, based on X-ray	yes, based on X-ray	no, based on X-ray	1-2 session per month
2017	61	45-64	Female	Grade 3 moderate	malay	Primary & Secondary education	Unaided	BMI < 25 underweight or normal	BMI < 25 underweight or normal	no	no	Sedentary lifestyle	two compartment	bilatera	ADL and IADL limitations, independent	no	yes	no	no	no	no	1-2	2	yes: UMMC or outside	lack of compliance: refused for PT etc.	worsening	yes	yes	no	yes	yes	yes	no	lack of compliance: refused for PT etc.	6	7	yes, based on X-ray	yes, based on X-ray	no, based on X-ray	1-2 session per month
2017	74	>65	Female		indian	Primary & Secondary education	Aided	BMI < 25 underweight or normal	BMI < 25 underweight or normal	no	no	Sedentary lifestyle		bilatera	ADL and IADL limitations, independent	yes	yes	no	no	no	no	3-4	3	yes: UMMC or outside	lack of compliance: refused for PT etc.	worsening	yes	no	no	yes	yes	yes	no	lack of compliance: refused for PT etc.	4	5				1-2 session per month
2017	74	>65	Female		indian	Primary & Secondary education	Aided	BMI < 25 underweight or normal	BMI < 25 underweight or normal	no	no	Sedentary lifestyle		bilatera	ADL and IADL limitations, independent	yes	yes	no	no	no	no	3-4	3	yes: UMMC or outside	lack of compliance: refused for PT etc.	worsening	yes	no	no	yes	yes	yes	no	lack of compliance: refused for PT etc.	4	5				1-2 session per month
2017	63	45-64	Female	Grade 3 moderate	malay		Unaided	BMI < 25 underweight or normal	BMI < 25 underweight or normal	no	no	Sedentary lifestyle	two compartment	bilatera	ADL and IADL limitations, independent	yes	no	yes	yes	no	no	1-2	2	yes: UMMC or outside	lack of compliance: refused for PT etc.	worsening	yes	no	no	no	yes	yes	no	lack of compliance: refused for PT etc.	6	8	yes, based on X-ray	yes, based on X-ray	no, based on X-ray	1-2 session per month
2017	66	>65	Male		malay	Certificate, University & Higher education	Unaided	BMI 25.0–29.9 overweight	BMI 25.0–29.9 overweight	no	no	Sedentary lifestyle		unilateral	ADL and IADL limitations, independent	no	yes	no	no	no	no	1-2	2	yes: UMMC or outside	good compliance	improving	yes	no	no	no	yes	yes	no	good compliance	5	2				1-2 session per month
2017	73	>65	Female		chinese	Primary & Secondary education	Unaided	BMI 25.0–29.9 overweight	BMI 25.0–29.9 overweight	no	no	Sedentary lifestyle		bilatera	ADL and IADL limitations, independent	yes	yes	yes	no	no	yes	3-4	3	yes: UMMC or outside	lack of compliance: refused for PT etc.	worsening	yes	no	no	yes	yes	yes	no	lack of compliance: refused for PT etc.	5	6				1-2 session per month
2017	73	>65	Female		chinese	Primary & Secondary education	Unaided	BMI 25.0–29.9 overweight	BMI 25.0–29.9 overweight	no	no	Sedentary lifestyle		bilatera	ADL and IADL limitations, independent	yes	yes	yes	no	no	yes	3-4	3	yes: UMMC or outside	lack of compliance: refused for PT etc.	worsening	yes	no	no	yes	yes	yes	no	lack of compliance: refused for PT etc.	5	6				1-2 session per month
2017	80	>65	Female	Grade 0 - 2 mild	malay		Unaided	BMI 25.0–29.9 overweight	BMI 25.0–29.9 overweight	no	no	Sedentary lifestyle		bilatera	ADL and IADL limitations, independent	yes	no	yes	no	no	no	1-2	2	yes: UMMC or outside	good compliance	improving	yes	no	no	yes	yes	yes	no	good compliance	4	3				1-2 session per month
2017	64	45-64	Female	Grade 3 moderate	malay	Primary & Secondary education	Unaided	BMI > 30 obese	BMI > 30 obese	no	no	Sedentary lifestyle	two compartment	bilatera	No limitations	no	yes	no	no	no	no	1-2	2	yes: UMMC or outside	good compliance	improving	yes	no	no	yes	yes	yes	no	good compliance	5	3	yes, based on X-ray	yes, based on X-ray	no, based on X-ray	1-2 session per month
2017	64	45-64	Female	Grade 3 moderate	malay	Primary & Secondary education	Unaided	BMI > 30 obese	BMI > 30 obese	no	no	Sedentary lifestyle	two compartment	bilatera	No limitations	no	yes	no	no	no	no	1-2	2	yes: UMMC or outside	good compliance	improving	yes	no	no	yes	yes	yes	no	good compliance	5	3	yes, based on X-ray	yes, based on X-ray	no, based on X-ray	1-2 session per month
2017	33	18-44	Female	Grade 3 moderate	chinese	Certificate, University & Higher education	Unaided	BMI > 30 obese	BMI > 30 obese	no	no	Sedentary lifestyle	one compartment	bilatera	ADL and IADL limitations, independent	no	no	no	no	no	no	1-2	2	yes: UMMC or outside	good compliance	improving	yes	no	no	no	yes	yes	no	good compliance	4	2	no, based on X-ray	yes, based on X-ray	no, based on X-ray	1-2 session per month
2017	74	>65	Female	Grade 4 severe	malay	Primary & Secondary education	Unaided	BMI 25.0–29.9 overweight	BMI 25.0–29.9 overweight	no	no	Sedentary lifestyle		bilatera	No limitations	no	no	yes	yes	yes	no	3-4	3	yes: UMMC or outside	good compliance	improving	yes	no	no	no	yes	yes	no	good compliance	4	2				1-2 session per month
2017	74	>65	Female	Grade 4 severe	malay	Primary & Secondary education	Unaided	BMI 25.0–29.9 overweight	BMI 25.0–29.9 overweight	no	no	Sedentary lifestyle		bilatera	No limitations	no	no	yes	yes	yes	no	3-4	3	yes: UMMC or outside	good compliance	improving	yes	no	no	no	yes	yes	no	good compliance	4	2				1-2 session per month
2017	65	>65	Female	Grade 4 severe	malay	Certificate, University & Higher education	Unaided	BMI > 30 obese	BMI > 30 obese	no	no	Sedentary lifestyle	tricompartmental	bilatera	ADL and IADL limitations, independent	yes	yes	no	yes	yes	yes	3-4	4	yes: UMMC or outside	lack of compliance: refused for PT etc.	worsening	yes	yes	no	yes	yes	yes	no	lack of compliance: refused for PT etc.	6	8	yes, based on X-ray	yes, based on X-ray	yes, based on X-ray	1-2 session per month
2017	65	>65	Female	Grade 4 severe	malay	Certificate, University & Higher education	Unaided	BMI > 30 obese	BMI > 30 obese	no	no	Sedentary lifestyle	tricompartmental	bilatera	ADL and IADL limitations, independent	yes	yes	no	yes	yes	yes	3-4	4	yes: UMMC or outside	lack of compliance: refused for PT etc.	worsening	yes	yes	no	yes	yes	yes	no	lack of compliance: refused for PT etc.	6	8	yes, based on X-ray	yes, based on X-ray	yes, based on X-ray	1-2 session per month
2017	64	45-64	Male	Grade 3 moderate	indian	Primary & Secondary education	Aided	BMI < 25 underweight or normal	BMI < 25 underweight or normal	no	no	Sedentary lifestyle		unilateral	ADL and IADL limitations, independent	no	no	yes	no	no	yes	1-2	2	yes: UMMC or outside	good compliance	improving	yes	yes	no	yes	yes	yes	no	good compliance	6	4				1-2 session per month
2017	64	45-64	Female	Grade 3 moderate	indian	Primary & Secondary education	Aided	BMI > 30 obese	BMI > 30 obese	no	no	Sedentary lifestyle	two compartment	bilatera	ADL and IADL limitations, independent	yes	no	yes	yes	no	yes	1-2	2	yes: UMMC or outside	good compliance	worsening	yes	yes	no	yes	yes	yes	no	good compliance	5	6	yes, based on X-ray	yes, based on X-ray	no, based on X-ray	1-2 session per month
2017	64	45-64	Female	Grade 3 moderate	indian	Primary & Secondary education	Aided	BMI > 30 obese	BMI > 30 obese	no	no	Sedentary lifestyle	two compartment	bilatera	ADL and IADL limitations, independent	yes	no	yes	yes	no	yes	1-2	2	yes: UMMC or outside	good compliance	worsening	yes	yes	no	yes	yes	yes	no	good compliance	5	6	yes, based on X-ray	yes, based on X-ray	no, based on X-ray	1-2 session per month
2017	60	45-64	Female		indian	Certificate, University & Higher education	Unaided	BMI < 25 underweight or normal	BMI < 25 underweight or normal	no	no	Sedentary lifestyle		unilateral	No limitations	no	no	no	no	no	no	1-2	1	yes: UMMC or outside	good compliance	improving	no	no	no	yes	no	no	yes	good compliance	4	2				1-2 session per month
2017	43	18-44	Female	Grade 0 - 2 mild	malay	Certificate, University & Higher education	Unaided	BMI < 25 underweight or normal	BMI < 25 underweight or normal	no	no	Sedentary lifestyle	one compartment	unilateral	No limitations	no	no	no	yes	yes	no	1-2	2	yes: UMMC or outside	good compliance	improving	yes	no	no	no	yes	no	yes	good compliance	4	2	no, based on X-ray	yes, based on X-ray	no, based on X-ray	1-2 session per month
2017	43	18-44	Female	Grade 0 - 2 mild	malay	Certificate, University & Higher education	Unaided	BMI < 25 underweight or normal	BMI < 25 underweight or normal	no	no	Sedentary lifestyle	one compartment	unilateral	No limitations	no	no	no	yes	yes	no	1-2	2	yes: UMMC or outside	good compliance	improving	yes	no	no	no	yes	no	yes	good compliance	4	2	no, based on X-ray	yes, based on X-ray	no, based on X-ray	1-2 session per month
2017	54	45-64	Female	Grade 4 severe	malay	Certificate, University & Higher education	Unaided	BMI < 25 underweight or normal	BMI < 25 underweight or normal	no	no	Sedentary lifestyle		unilateral	No limitations	no	no	no	no	no	no	1-2	1	yes: UMMC or outside	lack of compliance: refused for PT etc.	improving	yes	no	no	yes	yes	no	yes	lack of compliance: refused for PT etc.	4	3				1-2 session per month
2017	54	45-64	Female	Grade 4 severe	malay	Certificate, University & Higher education	Unaided	BMI < 25 underweight or normal	BMI < 25 underweight or normal	no	no	Sedentary lifestyle		unilateral	No limitations	no	no	no	no	no	no	1-2	1	yes: UMMC or outside	lack of compliance: refused for PT etc.	improving	yes	no	no	yes	yes	no	yes	lack of compliance: refused for PT etc.	4	3				1-2 session per month
2017	70	>65	Female		indian		Unaided	BMI > 30 obese	BMI > 30 obese	no	no	Sedentary lifestyle		bilatera	ADL and IADL limitations, independent	yes	yes	yes	no	no	yes	1-2	2	yes: UMMC or outside	lack of compliance: refused for PT etc.	improving	yes	yes	no	yes	yes	no	yes	lack of compliance: refused for PT etc.	4	3				1-2 session per month
2017	64	45-64	Female	Grade 0 - 2 mild	malay	Primary & Secondary education	Unaided	BMI > 30 obese	BMI > 30 obese	no	no	Sedentary lifestyle		unilateral	ADL and IADL limitations, independent	no	yes	yes	no	no	no	1-2	2	yes: UMMC or outside	lack of compliance: refused for PT etc.	worsening	yes	no	no	yes	yes	no	yes	lack of compliance: refused for PT etc.	3	4				1-2 session per month
2017	64	45-64	Female	Grade 0 - 2 mild	malay	Primary & Secondary education	Unaided	BMI > 30 obese	BMI > 30 obese	no	no	Sedentary lifestyle		unilateral	ADL and IADL limitations, independent	no	yes	yes	no	no	no	1-2	2	yes: UMMC or outside	lack of compliance: refused for PT etc.	worsening	yes	no	no	yes	yes	no	yes	lack of compliance: refused for PT etc.	3	4				1-2 session per month
2017	70	>65	Female	Grade 3 moderate	malay	Certificate, University & Higher education	Unaided	BMI > 30 obese	BMI > 30 obese	no	no	Sedentary lifestyle		bilatera	ADL and IADL limitations, independent	yes	yes	no	yes	yes	yes	3-4	4	yes: UMMC or outside	lack of compliance: refused for PT etc.	improving	yes	no	no	yes	yes	no	yes	lack of compliance: refused for PT etc.	6	4				1-2 session per month
2017	70	>65	Female	Grade 3 moderate	malay	Certificate, University & Higher education	Unaided	BMI > 30 obese	BMI > 30 obese	no	no	Sedentary lifestyle		bilatera	ADL and IADL limitations, independent	yes	yes	no	yes	yes	yes	3-4	4	yes: UMMC or outside	lack of compliance: refused for PT etc.	improving	yes	no	no	yes	yes	no	yes	lack of compliance: refused for PT etc.	6	4				1-2 session per month
2017	69	>65	Male	Grade 4 severe	indian		Unaided	BMI > 30 obese	BMI > 30 obese	no	no	Sedentary lifestyle	two compartment	bilatera	ADL and IADL limitations, independent	yes	yes	yes	yes	no	yes	3-4	3	yes: UMMC or outside	good compliance	worsening	yes	no	no	yes	yes	no	yes	good compliance	6	7	yes, based on X-ray	yes, based on X-ray	no, based on X-ray	1-2 session per month
2017	67	>65	Female	Grade 4 severe	malay	Certificate, University & Higher education	Unaided	BMI > 30 obese	BMI > 30 obese	no	no	Sedentary lifestyle	two compartment	bilatera	ADL and IADL limitations, independent	yes	no	yes	yes	yes	yes	3-4	3	yes: UMMC or outside	lack of compliance: refused for PT etc.	worsening	yes	no	no	yes	yes	no	yes	lack of compliance: refused for PT etc.	4	6	yes, based on X-ray	yes, based on X-ray	no, based on X-ray	1-2 session per month
2017	67	>65	Female	Grade 4 severe	malay	Certificate, University & Higher education	Unaided	BMI > 30 obese	BMI > 30 obese	no	no	Sedentary lifestyle	two compartment	bilatera	ADL and IADL limitations, independent	yes	no	yes	yes	yes	yes	3-4	3	yes: UMMC or outside	lack of compliance: refused for PT etc.	worsening	yes	no	no	yes	yes	no	yes	lack of compliance: refused for PT etc.	4	6	yes, based on X-ray	yes, based on X-ray	no, based on X-ray	1-2 session per month
2017	79	>65	Female		indian	Primary & Secondary education	Aided	BMI > 30 obese	BMI > 30 obese	no	no	Sedentary lifestyle		unilateral	ADL and IADL limitations, independent	yes	yes	yes	no	no	no	3-4	3	yes: UMMC or outside	good compliance	improving	yes	no	no	yes	no	no	yes	good compliance	3	2				1-2 session per month
2017	54	45-64	Female	Grade 3 moderate	malay	Primary & Secondary education	Aided	BMI > 30 obese	BMI > 30 obese	no	no	Sedentary lifestyle	tricompartmental	bilatera	No limitations	no	no	no	yes	yes	no	1-2	2	yes: UMMC or outside	lack of compliance: refused for PT etc.	worsening	yes	yes	no	yes	yes	no	yes	lack of compliance: refused for PT etc.	4	5	yes, based on X-ray	yes, based on X-ray	yes, based on X-ray	1-2 session per month
2017	54	45-64	Female	Grade 3 moderate	malay	Primary & Secondary education	Aided	BMI > 30 obese	BMI > 30 obese	no	no	Sedentary lifestyle	tricompartmental	bilatera	No limitations	no	no	no	yes	yes	no	1-2	2	yes: UMMC or outside	lack of compliance: refused for PT etc.	worsening	yes	yes	no	yes	yes	no	yes	lack of compliance: refused for PT etc.	4	5	yes, based on X-ray	yes, based on X-ray	yes, based on X-ray	1-2 session per month
2017	86	>65	Female		chinese		Unaided	BMI 25.0–29.9 overweight	BMI 25.0–29.9 overweight	no	no	Sedentary lifestyle		unilateral	ADL and IADL limitations, independent	yes	yes	yes	yes	no	no	3-4	3	yes: UMMC or outside	lack of compliance: refused for PT etc.	improving	yes	no	no	no	yes	no	no	lack of compliance: refused for PT etc.	6	5				attended only one session
2017	86	>65	Female		chinese		Unaided	BMI 25.0–29.9 overweight	BMI 25.0–29.9 overweight	no	no	Sedentary lifestyle		unilateral	ADL and IADL limitations, independent	yes	yes	yes	yes	no	no	3-4	3	yes: UMMC or outside	lack of compliance: refused for PT etc.	improving	yes	no	no	no	yes	no	no	lack of compliance: refused for PT etc.	6	5				attended only one session
2017	73	>65	Female	Grade 0 - 2 mild	malay		Unaided	BMI 25.0–29.9 overweight	BMI 25.0–29.9 overweight	no	no	Sedentary lifestyle		unilateral	ADL and IADL limitations, independent	yes	no	yes	no	no	yes	3-4	3	yes: UMMC or outside	lack of compliance: refused for PT etc.		yes	no	no	yes	no	no	no	lack of compliance: refused for PT etc.	4					attended only one session
2017	45	45-64	Female	Grade 0 - 2 mild	malay	Certificate, University & Higher education	Unaided	BMI < 25 underweight or normal	BMI < 25 underweight or normal	no	no	Sedentary lifestyle	one compartment	unilateral	No limitations	no	no	no	yes	yes	no	1-2	1	yes: UMMC or outside	good compliance	improving	yes	no	yes	yes	yes	no	no	good compliance	5	3	no, based on X-ray	yes, based on X-ray	no, based on X-ray	1-2 session per month
2017	45	45-64	Female	Grade 0 - 2 mild	malay	Certificate, University & Higher education	Unaided	BMI < 25 underweight or normal	BMI < 25 underweight or normal	no	no	Sedentary lifestyle	one compartment	unilateral	No limitations	no	no	no	yes	yes	no	1-2	1	yes: UMMC or outside	good compliance	improving	yes	no	yes	yes	yes	no	no	good compliance	5	3	no, based on X-ray	yes, based on X-ray	no, based on X-ray	1-2 session per month
2017	68	>65	Female	Grade 0 - 2 mild	malay	Primary & Secondary education	Unaided	BMI < 25 underweight or normal	BMI < 25 underweight or normal	no	no	Sedentary lifestyle		unilateral	No limitations	no	yes	yes	no	no	no	1-2	2	yes: UMMC or outside	good compliance	improving	yes	yes	no	yes	no	no	no	good compliance	5	4				1-2 session per month
2017	61	45-64	Female	Grade 3 moderate	indian	Primary & Secondary education	Unaided	BMI < 25 underweight or normal	BMI < 25 underweight or normal	no	no	Sedentary lifestyle		unilateral	ADL and IADL limitations, independent	no	yes	no	no	no	yes	3-4	3	yes: UMMC or outside	lack of compliance: refused for PT etc.	improving	yes	no	no	yes	no	no	no	lack of compliance: refused for PT etc.	6	3				1-2 session per month
2017	61	45-64	Female	Grade 3 moderate	indian	Primary & Secondary education	Unaided	BMI < 25 underweight or normal	BMI < 25 underweight or normal	no	no	Sedentary lifestyle		unilateral	ADL and IADL limitations, independent	no	yes	no	no	no	yes	3-4	3	yes: UMMC or outside	lack of compliance: refused for PT etc.	improving	yes	no	no	yes	no	no	no	lack of compliance: refused for PT etc.	6	3				1-2 session per month
2017	55	45-64	Male		indian	Primary & Secondary education	Aided	BMI < 25 underweight or normal	BMI < 25 underweight or normal	yes	no	Sedentary lifestyle		unilateral	No limitations	no	no	yes	yes	no	no	1-2	1	yes: UMMC or outside	lack of compliance: refused for PT etc.	improving	yes	no	no	yes	yes	no	no	lack of compliance: refused for PT etc.	4	3	no, based on X-ray		no, based on X-ray	1-2 session per month
2017	55	45-64	Male		indian	Primary & Secondary education	Aided	BMI < 25 underweight or normal	BMI < 25 underweight or normal	yes	no	Sedentary lifestyle		unilateral	No limitations	no	no	yes	yes	no	no	1-2	1	yes: UMMC or outside	lack of compliance: refused for PT etc.	improving	yes	no	no	yes	yes	no	no	lack of compliance: refused for PT etc.	4	3	no, based on X-ray		no, based on X-ray	1-2 session per month
2017	72	>65	Female		indian	Primary & Secondary education	Aided	BMI < 25 underweight or normal	BMI < 25 underweight or normal	no	no	Sedentary lifestyle		bilatera	ADL and IADL limitations, independent	yes	no	yes	yes	yes	no	1-2	1	yes: UMMC or outside	lack of compliance: refused for PT etc.	worsening	no	no	no	yes	yes	no	no	lack of compliance: refused for PT etc.	2	5				1-2 session per month
2017	64	45-64	Female	Grade 3 moderate	indian	Primary & Secondary education	Unaided	BMI < 25 underweight or normal	BMI < 25 underweight or normal	no	no	Sedentary lifestyle	one compartment	bilatera	ADL and IADL limitations, independent	no	no	yes	yes	yes	no	1-2	2	yes: UMMC or outside	good compliance	worsening	yes	yes	no	yes	yes	no	no	good compliance	3	5	no, based on X-ray	yes, based on X-ray	no, based on X-ray	1-2 session per month
2017	84	>65	Male		indian		Unaided	BMI 25.0–29.9 overweight	BMI 25.0–29.9 overweight	no	no	Sedentary lifestyle		bilatera	ADL and IADL limitations, independent	yes	no	yes	no	no	no	3-4	3	yes: UMMC or outside	good compliance	improving	yes	no	no	yes	no	no	no	good compliance	5	4				1-2 session per month
2017	84	>65	Male		indian		Unaided	BMI 25.0–29.9 overweight	BMI 25.0–29.9 overweight	no	no	Sedentary lifestyle		bilatera	ADL and IADL limitations, independent	yes	no	yes	no	no	no	3-4	3	yes: UMMC or outside	good compliance	improving	yes	no	no	yes	no	no	no	good compliance	5	4				1-2 session per month
2017	93	>65	Male		indian	Primary & Secondary education	Unaided	BMI 25.0–29.9 overweight	BMI 25.0–29.9 overweight	no	no	Sedentary lifestyle		unilateral	ADL and IADL limitations, independent	yes	no	yes	yes	yes	no	3-4	3	yes: UMMC or outside	lack of compliance: refused for PT etc.	worsening	yes	no	no	yes	yes	no	no	lack of compliance: refused for PT etc.	4	5				1-2 session per month
2017	93	>65	Male		indian	Primary & Secondary education	Unaided	BMI 25.0–29.9 overweight	BMI 25.0–29.9 overweight	no	no	Sedentary lifestyle		unilateral	ADL and IADL limitations, independent	yes	no	yes	yes	yes	no	3-4	3	yes: UMMC or outside	lack of compliance: refused for PT etc.	worsening	yes	no	no	yes	yes	no	no	lack of compliance: refused for PT etc.	4	5				1-2 session per month
2017	88	>65	Female		chinese		Unaided	BMI 25.0–29.9 overweight	BMI 25.0–29.9 overweight	no	no	Sedentary lifestyle		bilatera	ADL and IADL limitations, independent	yes	no	no	no	no	no	1-2	2	yes: UMMC or outside	lack of compliance: refused for PT etc.	improving	yes	no	no	yes	no	no	no	lack of compliance: refused for PT etc.	4	3				1-2 session per month
2017	88	>65	Female		chinese		Unaided	BMI 25.0–29.9 overweight	BMI 25.0–29.9 overweight	no	no	Sedentary lifestyle		bilatera	ADL and IADL limitations, independent	yes	no	no	no	no	no	1-2	2	yes: UMMC or outside	lack of compliance: refused for PT etc.	improving	yes	no	no	yes	no	no	no	lack of compliance: refused for PT etc.	4	3				1-2 session per month
2017	52	45-64	Female	Grade 0 - 2 mild	malay	Certificate, University & Higher education	Unaided	BMI 25.0–29.9 overweight	BMI 25.0–29.9 overweight	no	no	Sedentary lifestyle	one compartment	bilatera	No limitations	no	no	no	no	no	no	1-2	1	yes: UMMC or outside	good compliance	improving	yes	no	no	yes	yes	no	no	good compliance	5	2	no, based on X-ray	yes, based on X-ray	no, based on X-ray	1-2 session per month
2017	52	45-64	Female	Grade 0 - 2 mild	malay	Certificate, University & Higher education	Unaided	BMI 25.0–29.9 overweight	BMI 25.0–29.9 overweight	no	no	Sedentary lifestyle	one compartment	bilatera	No limitations	no	no	no	no	no	no	1-2	1	yes: UMMC or outside	good compliance	improving	yes	no	no	yes	yes	no	no	good compliance	5	2	no, based on X-ray	yes, based on X-ray	no, based on X-ray	1-2 session per month
2017	54	45-64	Female	Grade 0 - 2 mild	malay	Certificate, University & Higher education	Unaided	BMI 25.0–29.9 overweight	BMI 25.0–29.9 overweight	no	no	Sedentary lifestyle	one compartment	unilateral	ADL and IADL limitations, independent	no	no	no	no	no	no	1-2	1	yes: UMMC or outside	good compliance	improving	yes	no	no	yes	yes	no	no	good compliance	3	1	no, based on X-ray	yes, based on X-ray	no, based on X-ray	1-2 session per month
2017	54	45-64	Female	Grade 0 - 2 mild	malay	Certificate, University & Higher education	Unaided	BMI 25.0–29.9 overweight	BMI 25.0–29.9 overweight	no	no	Sedentary lifestyle	one compartment	unilateral	ADL and IADL limitations, independent	no	no	no	no	no	no	1-2	1	yes: UMMC or outside	good compliance	improving	yes	no	no	yes	yes	no	no	good compliance	3	1	no, based on X-ray	yes, based on X-ray	no, based on X-ray	1-2 session per month
2017	45	45-64	Female	Grade 3 moderate	malay	Certificate, University & Higher education	Unaided	BMI 25.0–29.9 overweight	BMI 25.0–29.9 overweight	no	no	Sedentary lifestyle		unilateral	No limitations	no	no	no	no	no	no	1-2	2	yes: UMMC or outside	lack of compliance: refused for PT etc.	worsening	yes	no	no	yes	yes	no	no	lack of compliance: refused for PT etc.	4	5				1-2 session per month
2017	72	>65	Female	Grade 3 moderate	malay	Primary & Secondary education	Unaided	BMI 25.0–29.9 overweight	BMI 25.0–29.9 overweight	no	no	Sedentary lifestyle	two compartment	bilatera	ADL and IADL limitations, independent	yes	no	no	yes	yes	no	1-2	2	yes: UMMC or outside	good compliance	worsening	yes	yes	no	yes	yes	no	no	good compliance	4	5	yes, based on X-ray	yes, based on X-ray	no, based on X-ray	1-2 session per month
2017	89	>65	Female	Grade 3 moderate	chinese		Unaided	BMI 25.0–29.9 overweight	BMI 25.0–29.9 overweight	no	no	Sedentary lifestyle		bilatera	ADL and IADL limitations, independent	yes	no	yes	no	yes	yes	1-2	2	no: no referral / refused	lack of compliance: refused for PT etc.	improving	yes	no	no	no	yes	no	no	lack of compliance: refused for PT etc.	4	3				1-2 session per month
2017	89	>65	Female	Grade 3 moderate	chinese		Unaided	BMI 25.0–29.9 overweight	BMI 25.0–29.9 overweight	no	no	Sedentary lifestyle		bilatera	ADL and IADL limitations, independent	yes	no	yes	no	yes	yes	1-2	2	no: no referral / refused	lack of compliance: refused for PT etc.	improving	yes	no	no	no	yes	no	no	lack of compliance: refused for PT etc.	4	3				1-2 session per month
2017	47	45-64	Female		indian	Primary & Secondary education	Aided	BMI 25.0–29.9 overweight	BMI 25.0–29.9 overweight	no	no	Sedentary lifestyle		unilateral	No limitations	no	no	no	no	no	no	1-2	2	yes: UMMC or outside	lack of compliance: refused for PT etc.	improving	no	no	no	yes	yes	no	no	lack of compliance: refused for PT etc.	7					1-2 session per month
2017	47	45-64	Female		indian	Primary & Secondary education	Aided	BMI 25.0–29.9 overweight	BMI 25.0–29.9 overweight	no	no	Sedentary lifestyle		unilateral	No limitations	no	no	no	no	no	no	1-2	2	yes: UMMC or outside	lack of compliance: refused for PT etc.	improving	no	no	no	yes	yes	no	no	lack of compliance: refused for PT etc.	7					1-2 session per month
2017	62	45-64	Female	Grade 3 moderate	malay	Primary & Secondary education	Aided	BMI 25.0–29.9 overweight	BMI 25.0–29.9 overweight	no	no	Sedentary lifestyle		unilateral	ADL and IADL limitations, independent	no	no	no	no	yes	no	1-2	1	yes: UMMC or outside	lack of compliance: refused for PT etc.	improving	yes	no	no	yes	yes	no	no	lack of compliance: refused for PT etc.	5	2				1-2 session per month
2017	62	45-64	Female	Grade 3 moderate	malay	Primary & Secondary education	Aided	BMI 25.0–29.9 overweight	BMI 25.0–29.9 overweight	no	no	Sedentary lifestyle		unilateral	ADL and IADL limitations, independent	no	no	no	no	yes	no	1-2	1	yes: UMMC or outside	lack of compliance: refused for PT etc.	improving	yes	no	no	yes	yes	no	no	lack of compliance: refused for PT etc.	5	2				1-2 session per month
2017	50	45-64	Male	Grade 0 - 2 mild	indian	Primary & Secondary education	Aided	BMI < 25 underweight or normal	BMI < 25 underweight or normal	yes	yes	Sedentary lifestyle	one compartment	unilateral	ADL and IADL limitations, independent	no	yes	yes	yes	no	no	3-4	3	no: no referral / refused	lack of compliance: refused for PT etc.	worsening	no	no	no	no	no	no	no	lack of compliance: refused for PT etc.	5	6	no, based on X-ray	yes, based on X-ray	no, based on X-ray
2017	50	45-64	Male	Grade 0 - 2 mild	indian	Primary & Secondary education	Aided	BMI < 25 underweight or normal	BMI < 25 underweight or normal	yes	yes	Sedentary lifestyle	one compartment	unilateral	ADL and IADL limitations, independent	no	yes	yes	yes	no	no	3-4	3	no: no referral / refused	lack of compliance: refused for PT etc.	worsening	no	no	no	no	no	no	no	lack of compliance: refused for PT etc.	5	6	no, based on X-ray	yes, based on X-ray	no, based on X-ray
2017	81	>65	Male	Grade 0 - 2 mild	chinese	Primary & Secondary education	Unaided	BMI 25.0–29.9 overweight	BMI 25.0–29.9 overweight	yes	yes	Sedentary lifestyle		unilateral	ADL and IADL limitations, independent	yes	yes	yes	yes	no	no	1-2	2	no: no referral / refused	lack of compliance: refused for PT etc.		no	no	no	no	no	no	no	lack of compliance: refused for PT etc.	7
2017	75	>65	Male	Grade 3 moderate	indian	Primary & Secondary education	Aided	BMI 25.0–29.9 overweight	BMI 25.0–29.9 overweight	yes	yes	Sedentary lifestyle		unilateral	ADL and IADL limitations, independent	no	yes	no	no	no	no	1-2	1	yes: UMMC or outside		improving	no	no	no	no	no	no	no	unknown	6	5
2017	73	>65	Male	Grade 3 moderate	indian	Primary & Secondary education	Unaided	BMI > 30 obese	BMI > 30 obese	no	yes	Sedentary lifestyle	two compartment	bilatera	ADL and IADL limitations, independent	yes	yes	yes	yes	no	yes	3-4	4	yes: UMMC or outside	lack of compliance: refused for PT etc.	worsening	yes	no	no	yes	yes	yes	yes	lack of compliance: refused for PT etc.	5	6	yes, based on X-ray	yes, based on X-ray	no, based on X-ray	1-2 session per month
2017	73	>65	Male	Grade 3 moderate	indian	Primary & Secondary education	Unaided	BMI > 30 obese	BMI > 30 obese	no	yes	Sedentary lifestyle	two compartment	bilatera	ADL and IADL limitations, independent	yes	yes	yes	yes	no	yes	3-4	4	yes: UMMC or outside	lack of compliance: refused for PT etc.	worsening	yes	no	no	yes	yes	yes	yes	lack of compliance: refused for PT etc.	5	6	yes, based on X-ray	yes, based on X-ray	no, based on X-ray	1-2 session per month
2018	41	18-44	Female	Grade 0 - 2 mild	indian	Certificate, University & Higher education	Unaided	BMI < 25 underweight or normal	BMI < 25 underweight or normal	no		Active lifestyle	one compartment	unilateral	No limitations	no	no	no	no	no	yes	1-2	2	no: no referral / refused		improving	no	no	no	no	no	no	no	unknown	3	2	no, based on X-ray	yes, based on X-ray	no, based on X-ray
2018	41	18-44	Female	Grade 0 - 2 mild	indian	Certificate, University & Higher education	Unaided	BMI < 25 underweight or normal	BMI < 25 underweight or normal	no		Active lifestyle	one compartment	unilateral	No limitations	no	no	no	no	no	yes	1-2	2	no: no referral / refused		improving	no	no	no	no	no	no	no	unknown	3	2	no, based on X-ray	yes, based on X-ray	no, based on X-ray
2018	71	>65	Female		chinese		Unaided	BMI 25.0–29.9 overweight	BMI 25.0–29.9 overweight	no		Active lifestyle		unilateral	No limitations	no	yes	yes	yes	no	no	1-2	2	yes: UMMC or outside		worsening	no	no	no	no	no	no	no	unknown	4	5
2018	71	>65	Female		chinese		Unaided	BMI 25.0–29.9 overweight	BMI 25.0–29.9 overweight	no		Active lifestyle		unilateral	No limitations	no	yes	yes	yes	no	no	1-2	2	yes: UMMC or outside		worsening	no	no	no	no	no	no	no	unknown	4	5
2018	58	45-64	Female		chinese	Certificate, University & Higher education	Unaided	BMI 25.0–29.9 overweight	BMI 25.0–29.9 overweight	no		Active lifestyle		unilateral	ADL and IADL limitations, independent	no	no	yes	no	no	no	1-2	1	no: no referral / refused		worsening	no	no	no	no	no	no	no	unknown	3	4
2018	71	>65	Male	Grade 3 moderate	chinese		Unaided	BMI 25.0–29.9 overweight	BMI 25.0–29.9 overweight	no		Active lifestyle	two compartment	bilatera	ADL and IADL limitations, independent	no	no	no	yes	yes	no	1-2	1	yes: UMMC or outside		worsening	no	no	no	no	no	no	no	unknown	4	6	no, based on X-ray	yes, based on X-ray	yes, based on X-ray
2018	71	>65	Male	Grade 3 moderate	chinese		Unaided	BMI 25.0–29.9 overweight	BMI 25.0–29.9 overweight	no		Active lifestyle	two compartment	bilatera	ADL and IADL limitations, independent	no	no	no	yes	yes	no	1-2	1	yes: UMMC or outside		worsening	no	no	no	no	no	no	no	unknown	4	6	no, based on X-ray	yes, based on X-ray	yes, based on X-ray
2018	45	45-64	Male	Grade 4 severe	indian	Certificate, University & Higher education	Unaided	BMI < 25 underweight or normal	BMI < 25 underweight or normal	yes		Active lifestyle		bilatera	No limitations	no	no	no	no	no	yes	1-2	2	yes: UMMC or outside	good compliance	improving	yes	yes	yes	yes	yes	yes	no	good compliance	5	3				1-2 session per month
2018	45	45-64	Male	Grade 4 severe	indian	Certificate, University & Higher education	Unaided	BMI < 25 underweight or normal	BMI < 25 underweight or normal	yes		Active lifestyle		bilatera	No limitations	no	no	no	no	no	yes	1-2	2	yes: UMMC or outside	good compliance	improving	yes	yes	yes	yes	yes	yes	no	good compliance	5	3				1-2 session per month
2018	69	>65	Female	Grade 3 moderate	chinese	Primary & Secondary education	Unaided	BMI 25.0–29.9 overweight	BMI 25.0–29.9 overweight	no		Active lifestyle	tricompartmental	bilatera	ADL and IADL limitations, independent	no	no	yes	no	yes	no	3-4	3	yes: UMMC or outside	good compliance	improving	yes	yes	yes	yes	yes	no	no	good compliance	4	3	yes, based on X-ray	yes, based on X-ray	yes, based on X-ray	1-2 session per month
2018	69	>65	Female	Grade 3 moderate	chinese	Primary & Secondary education	Unaided	BMI 25.0–29.9 overweight	BMI 25.0–29.9 overweight	no		Active lifestyle	tricompartmental	bilatera	ADL and IADL limitations, independent	no	no	yes	no	yes	no	3-4	3	yes: UMMC or outside	good compliance	improving	yes	yes	yes	yes	yes	no	no	good compliance	4	3	yes, based on X-ray	yes, based on X-ray	yes, based on X-ray	1-2 session per month
2018	70	>65	Male	Grade 4 severe	chinese		Unaided	BMI 25.0–29.9 overweight	BMI 25.0–29.9 overweight	no		Active lifestyle		bilatera	ADL and IADL limitations, independent	no	no	no	no	no	no	1-2	2	yes: UMMC or outside	good compliance	worsening	yes	yes	yes	yes	yes	no	no	good compliance	3	4				1-2 session per month
2018	70	>65	Male	Grade 4 severe	chinese		Unaided	BMI 25.0–29.9 overweight	BMI 25.0–29.9 overweight	no		Active lifestyle		bilatera	ADL and IADL limitations, independent	no	no	no	no	no	no	1-2	2	yes: UMMC or outside	good compliance	worsening	yes	yes	yes	yes	yes	no	no	good compliance	3	4				1-2 session per month
2018	63	45-64	Female		indian	Certificate, University & Higher education	Unaided	BMI < 25 underweight or normal	BMI < 25 underweight or normal	no	no	Active lifestyle		unilateral	No limitations	no	no	yes	no	yes	no	1-2	1	no: no referral / refused		worsening	no	no	no	no	no	no	no	unknown	4	5
2018	63	45-64	Female		indian	Certificate, University & Higher education	Unaided	BMI < 25 underweight or normal	BMI < 25 underweight or normal	no	no	Active lifestyle		unilateral	No limitations	no	no	yes	no	yes	no	1-2	1	no: no referral / refused		worsening	no	no	no	no	no	no	no	unknown	4	5
2018	52	45-64	Male	Grade 0 - 2 mild	malay	Certificate, University & Higher education	Unaided	BMI < 25 underweight or normal	BMI < 25 underweight or normal	no	no	Active lifestyle	two compartment	unilateral	No limitations	no	no	no	yes	yes	yes	3-4	3	yes: UMMC or outside		improving	no	no	no	no	no	no	no	unknown	4	1	yes, based on X-ray	yes, based on X-ray	no, based on X-ray
2018	65	>65	Female		indian	Certificate, University & Higher education	Unaided	BMI 25.0–29.9 overweight	BMI 25.0–29.9 overweight	no	no	Active lifestyle		unilateral	No limitations	no	no	no	no	no	no	1-2	2	no: no referral / refused		improving	no	no	no	no	no	no	no	unknown	4	3
2018	65	>65	Female		indian	Certificate, University & Higher education	Unaided	BMI 25.0–29.9 overweight	BMI 25.0–29.9 overweight	no	no	Active lifestyle		unilateral	No limitations	no	no	no	no	no	no	1-2	2	no: no referral / refused		improving	no	no	no	no	no	no	no	unknown	4	3
2018	70	>65	Female		chinese		Unaided	BMI 25.0–29.9 overweight	BMI 25.0–29.9 overweight	no	no	Active lifestyle		bilatera	No limitations	no	no	yes	no	no	no	1-2	2	no: no referral / refused		improving	no	no	no	no	no	no	no	unknown	3	2
2018	70	>65	Female		chinese		Unaided	BMI 25.0–29.9 overweight	BMI 25.0–29.9 overweight	no	no	Active lifestyle		bilatera	No limitations	no	no	yes	no	no	no	1-2	2	no: no referral / refused		improving	no	no	no	no	no	no	no	unknown	3	2
2018	64	45-64	Female	Grade 4 severe	malay	Certificate, University & Higher education	Unaided	BMI 25.0–29.9 overweight	BMI 25.0–29.9 overweight	no	no	Active lifestyle		bilatera	ADL and IADL limitations, independent	no	no	no	no	no	no	1-2	2	yes: UMMC or outside		improving	no	no	no	no	no	no	no	unknown	3	1
2018	64	45-64	Female	Grade 4 severe	malay	Certificate, University & Higher education	Unaided	BMI 25.0–29.9 overweight	BMI 25.0–29.9 overweight	no	no	Active lifestyle		bilatera	ADL and IADL limitations, independent	no	no	no	no	no	no	1-2	2	yes: UMMC or outside		improving	no	no	no	no	no	no	no	unknown	3	1
2018	50	45-64	Female	Grade 0 - 2 mild	indian	Certificate, University & Higher education	Unaided	BMI < 25 underweight or normal	BMI < 25 underweight or normal	no	no	Active lifestyle	two compartment	bilatera	No limitations	no	yes	no	no	no	no	1-2	2	yes: UMMC or outside	lack of compliance: refused for PT etc.	worsening	yes	yes	no	yes	yes	yes	no	lack of compliance: refused for PT etc.	4	6	yes, based on X-ray	yes, based on X-ray	no, based on X-ray	1-2 session per month
2018	50	45-64	Female	Grade 0 - 2 mild	indian	Certificate, University & Higher education	Unaided	BMI < 25 underweight or normal	BMI < 25 underweight or normal	no	no	Active lifestyle	two compartment	bilatera	No limitations	no	yes	no	no	no	no	1-2	2	yes: UMMC or outside	lack of compliance: refused for PT etc.	worsening	yes	yes	no	yes	yes	yes	no	lack of compliance: refused for PT etc.	4	6	yes, based on X-ray	yes, based on X-ray	no, based on X-ray	1-2 session per month
2018	61	45-64	Female	Grade 3 moderate	indian	Primary & Secondary education	Aided	BMI < 25 underweight or normal	BMI < 25 underweight or normal	no	no	Active lifestyle	one compartment	bilatera	ADL and IADL limitations, independent	no	no	no	no	no	no	1-2	2	yes: UMMC or outside	lack of compliance: refused for PT etc.	improving	yes	no	no	yes	yes	yes	no	lack of compliance: refused for PT etc.	4	3	no, based on X-ray	yes, based on X-ray	no, based on X-ray	1-2 session per month
2018	61	45-64	Female	Grade 3 moderate	indian	Primary & Secondary education	Aided	BMI < 25 underweight or normal	BMI < 25 underweight or normal	no	no	Active lifestyle	one compartment	bilatera	ADL and IADL limitations, independent	no	no	no	no	no	no	1-2	2	yes: UMMC or outside	lack of compliance: refused for PT etc.	improving	yes	no	no	yes	yes	yes	no	lack of compliance: refused for PT etc.	4	3	no, based on X-ray	yes, based on X-ray	no, based on X-ray	1-2 session per month
2018	26	18-44	Female	Grade 0 - 2 mild	indian	Certificate, University & Higher education	Unaided	BMI < 25 underweight or normal	BMI < 25 underweight or normal	no	no	Active lifestyle	one compartment	unilateral	ADL and IADL limitations, independent	no	no	no	no	no	no	1-2	1	yes: UMMC or outside	good compliance	improving	yes	yes	yes	no	yes	yes	no	good compliance	4	2	no, based on X-ray	yes, based on X-ray	no, based on X-ray	1-2 session per month
2018	26	18-44	Female	Grade 0 - 2 mild	indian	Certificate, University & Higher education	Unaided	BMI < 25 underweight or normal	BMI < 25 underweight or normal	no	no	Active lifestyle	one compartment	unilateral	ADL and IADL limitations, independent	no	no	no	no	no	no	1-2	1	yes: UMMC or outside	good compliance	improving	yes	yes	yes	no	yes	yes	no	good compliance	4	2	no, based on X-ray	yes, based on X-ray	no, based on X-ray	1-2 session per month
2018	67	>65	Male	Grade 3 moderate	malay	Certificate, University & Higher education	Unaided	BMI 25.0–29.9 overweight	BMI 25.0–29.9 overweight	no	no	Active lifestyle	two compartment	bilatera	ADL and IADL limitations, independent	no	yes	no	yes	yes	yes	3-4	3	yes: UMMC or outside	lack of compliance: refused for PT etc.	worsening	yes	yes	no	yes	yes	yes	no	lack of compliance: refused for PT etc.	6	7	yes, based on X-ray	yes, based on X-ray	no, based on X-ray	1-2 session per month
2018	67	>65	Male	Grade 3 moderate	malay	Certificate, University & Higher education	Unaided	BMI 25.0–29.9 overweight	BMI 25.0–29.9 overweight	no	no	Active lifestyle	two compartment	bilatera	ADL and IADL limitations, independent	no	yes	no	yes	yes	yes	3-4	3	yes: UMMC or outside	lack of compliance: refused for PT etc.	worsening	yes	yes	no	yes	yes	yes	no	lack of compliance: refused for PT etc.	6	7	yes, based on X-ray	yes, based on X-ray	no, based on X-ray	1-2 session per month
2018	72	>65	Male	Grade 3 moderate	malay		Unaided	BMI 25.0–29.9 overweight	BMI 25.0–29.9 overweight	no	no	Active lifestyle	one compartment	bilatera	ADL and IADL limitations, independent	no	no	yes	yes	yes	no	1-2	1	yes: UMMC or outside	good compliance	improving	yes	no	no	no	yes	yes	no	good compliance	3	2	no, based on X-ray	yes, based on X-ray	no, based on X-ray	1-2 session per month
2018	72	>65	Male	Grade 3 moderate	malay		Unaided	BMI 25.0–29.9 overweight	BMI 25.0–29.9 overweight	no	no	Active lifestyle	one compartment	bilatera	ADL and IADL limitations, independent	no	no	yes	yes	yes	no	1-2	1	yes: UMMC or outside	good compliance	improving	yes	no	no	no	yes	yes	no	good compliance	3	2	no, based on X-ray	yes, based on X-ray	no, based on X-ray	1-2 session per month
2018	44	18-44	Female	Grade 0 - 2 mild	malay	Certificate, University & Higher education	Unaided	BMI < 25 underweight or normal	BMI < 25 underweight or normal	no	no	Active lifestyle	one compartment	unilateral	No limitations	no	no	no	no	no	no	1-2	1	yes: UMMC or outside	good compliance	improving	yes	yes	yes	yes	yes	no	no	good compliance	4	2	no, based on X-ray	yes, based on X-ray	no, based on X-ray	1-2 session per month
2018	44	18-44	Female	Grade 0 - 2 mild	malay	Certificate, University & Higher education	Unaided	BMI < 25 underweight or normal	BMI < 25 underweight or normal	no	no	Active lifestyle	one compartment	unilateral	No limitations	no	no	no	no	no	no	1-2	1	yes: UMMC or outside	good compliance	improving	yes	yes	yes	yes	yes	no	no	good compliance	4	2	no, based on X-ray	yes, based on X-ray	no, based on X-ray	1-2 session per month
2018	56	45-64	Female	Grade 0 - 2 mild	indian	Certificate, University & Higher education	Unaided	BMI < 25 underweight or normal	BMI < 25 underweight or normal	no	no	Active lifestyle	two compartment	unilateral	ADL and IADL limitations, independent	no	no	no	no	no	no	1-2	2	yes: UMMC or outside	good compliance	improving	yes	no	no	yes	no	no	no	good compliance	4	3	yes, based on X-ray	yes, based on X-ray	no, based on X-ray	1-2 session per month
2018	56	45-64	Female	Grade 0 - 2 mild	indian	Certificate, University & Higher education	Unaided	BMI < 25 underweight or normal	BMI < 25 underweight or normal	no	no	Active lifestyle	two compartment	unilateral	ADL and IADL limitations, independent	no	no	no	no	no	no	1-2	2	yes: UMMC or outside	good compliance	improving	yes	no	no	yes	no	no	no	good compliance	4	3	yes, based on X-ray	yes, based on X-ray	no, based on X-ray	1-2 session per month
2018	28	18-44	Male	Grade 0 - 2 mild	malay	Certificate, University & Higher education	Unaided	BMI < 25 underweight or normal	BMI < 25 underweight or normal		no	Active lifestyle	two compartment	unilateral	No limitations	no	no	no	no	no	no	1-2	2	yes: UMMC or outside	good compliance	improving	yes	yes	yes	yes	yes	no	no	good compliance	4	1	yes, based on X-ray	yes, based on X-ray	no, based on X-ray	1-2 session per month
2018	28	18-44	Male	Grade 0 - 2 mild	malay	Certificate, University & Higher education	Unaided	BMI < 25 underweight or normal	BMI < 25 underweight or normal		no	Active lifestyle	two compartment	unilateral	No limitations	no	no	no	no	no	no	1-2	2	yes: UMMC or outside	good compliance	improving	yes	yes	yes	yes	yes	no	no	good compliance	4	1	yes, based on X-ray	yes, based on X-ray	no, based on X-ray	1-2 session per month
2018	38	18-44	Male	Grade 0 - 2 mild	malay	Certificate, University & Higher education	Unaided	BMI 25.0–29.9 overweight	BMI 25.0–29.9 overweight	yes	no	Active lifestyle	one compartment	unilateral	No limitations	no	no	no	no	no	no	1-2	2	yes: UMMC or outside	good compliance	improving	yes	yes	yes	yes	yes	no	no	good compliance	4	1	no, based on X-ray	yes, based on X-ray	no, based on X-ray	1-2 session per month
2018	38	18-44	Male	Grade 0 - 2 mild	malay	Certificate, University & Higher education	Unaided	BMI 25.0–29.9 overweight	BMI 25.0–29.9 overweight	yes	no	Active lifestyle	one compartment	unilateral	No limitations	no	no	no	no	no	no	1-2	2	yes: UMMC or outside	good compliance	improving	yes	yes	yes	yes	yes	no	no	good compliance	4	1	no, based on X-ray	yes, based on X-ray	no, based on X-ray	1-2 session per month
2018	77	>65	Male	Grade 3 moderate	chinese		Unaided	BMI 25.0–29.9 overweight	BMI 25.0–29.9 overweight	no	no	Active lifestyle	two compartment	bilatera	No limitations	no	no	no	no	no	no	1-2	2	yes: UMMC or outside	good compliance	worsening	yes	yes	no	yes	no	no	no	good compliance	3	5	yes, based on X-ray	yes, based on X-ray	no, based on X-ray	1-2 session per month
2018	77	>65	Male	Grade 3 moderate	chinese		Unaided	BMI 25.0–29.9 overweight	BMI 25.0–29.9 overweight	no	no	Active lifestyle	two compartment	bilatera	No limitations	no	no	no	no	no	no	1-2	2	yes: UMMC or outside	good compliance	worsening	yes	yes	no	yes	no	no	no	good compliance	3	5	yes, based on X-ray	yes, based on X-ray	no, based on X-ray	1-2 session per month
2018	67	>65	Male	Grade 4 severe	chinese	Primary & Secondary education	Unaided	BMI 25.0–29.9 overweight	BMI 25.0–29.9 overweight	no	no	Active lifestyle		unilateral	No limitations	no	no	yes	no	yes	no	1-2	2	yes: UMMC or outside	good compliance	improving	yes	no	no	yes	yes	no	no	good compliance	4	3				1-2 session per month
2018	67	>65	Male	Grade 4 severe	chinese	Primary & Secondary education	Unaided	BMI 25.0–29.9 overweight	BMI 25.0–29.9 overweight	no	no	Active lifestyle		unilateral	No limitations	no	no	yes	no	yes	no	1-2	2	yes: UMMC or outside	good compliance	improving	yes	no	no	yes	yes	no	no	good compliance	4	3				1-2 session per month
2018	68	>65	Male		indian	Certificate, University & Higher education	Unaided	BMI < 25 underweight or normal	BMI < 25 underweight or normal	no	yes	Active lifestyle		bilatera	No limitations	no	no	yes	no	no	no	1-2	2	no: no referral / refused		worsening	no	no	no	no	no	no	no	unknown	3	4
2018	42	18-44	Male	Grade 0 - 2 mild	chinese	Certificate, University & Higher education	Unaided	BMI < 25 underweight or normal	BMI < 25 underweight or normal	no	yes	Active lifestyle	one compartment	bilatera	No limitations	no	no	no	no	no	no	1-2	2	yes: UMMC or outside		worsening	no	no	no	no	no	no	no	unknown	4	6	no, based on X-ray	yes, based on X-ray	no, based on X-ray
2018	42	18-44	Male	Grade 0 - 2 mild	chinese	Certificate, University & Higher education	Unaided	BMI < 25 underweight or normal	BMI < 25 underweight or normal	no	yes	Active lifestyle	one compartment	bilatera	No limitations	no	no	no	no	no	no	1-2	2	yes: UMMC or outside		worsening	no	no	no	no	no	no	no	unknown	4	6	no, based on X-ray	yes, based on X-ray	no, based on X-ray
2018	71	>65	Female		chinese	Primary & Secondary education	Aided	BMI 25.0–29.9 overweight	BMI 25.0–29.9 overweight	no	yes	Active lifestyle		unilateral	ADL and IADL limitations, independent	no	yes	no	no	no	no	1-2	2	no: no referral / refused		worsening	no	no	no	no	no	no	no	unknown	3	6
2018	72	>65	Female		chinese	Primary & Secondary education	Aided	BMI 25.0–29.9 overweight	BMI 25.0–29.9 overweight	no	yes	Active lifestyle		unilateral	ADL and IADL limitations, independent	no	no	yes	no	no	no	1-2	1	yes: UMMC or outside	lack of compliance: refused for PT etc.	improving	yes	yes	no	yes	yes	yes	no	lack of compliance: refused for PT etc.	3	0				attended only one session
2018	59	45-64	Male	Grade 3 moderate	chinese	Primary & Secondary education	Aided	BMI 25.0–29.9 overweight	BMI 25.0–29.9 overweight	yes	yes	Active lifestyle	one compartment	bilatera	No limitations	no	no	yes	no	no	no	1-2	2	yes: UMMC or outside	good compliance	improving	yes	no	no	no	yes	yes	no	good compliance	3	1	no, based on X-ray	yes, based on X-ray	no, based on X-ray	attended only one session
2018	59	45-64	Male	Grade 3 moderate	chinese	Primary & Secondary education	Aided	BMI 25.0–29.9 overweight	BMI 25.0–29.9 overweight	yes	yes	Active lifestyle	one compartment	bilatera	No limitations	no	no	yes	no	no	no	1-2	2	yes: UMMC or outside	good compliance	improving	yes	no	no	no	yes	yes	no	good compliance	3	1	no, based on X-ray	yes, based on X-ray	no, based on X-ray	attended only one session
2018	66	>65	Male	Grade 3 moderate	chinese	Primary & Secondary education	Aided	BMI < 25 underweight or normal	BMI < 25 underweight or normal	yes	yes	Active lifestyle		unilateral	No limitations	no	no	no	no	yes	no	1-2	1	yes: UMMC or outside	lack of compliance: refused for PT etc.	worsening	yes	yes	no	yes	yes	yes	no	lack of compliance: refused for PT etc.	3	4				1-2 session per month
2018	66	>65	Male	Grade 3 moderate	chinese	Primary & Secondary education	Aided	BMI < 25 underweight or normal	BMI < 25 underweight or normal	yes	yes	Active lifestyle		unilateral	No limitations	no	no	no	no	yes	no	1-2	1	yes: UMMC or outside	lack of compliance: refused for PT etc.	worsening	yes	yes	no	yes	yes	yes	no	lack of compliance: refused for PT etc.	3	4				1-2 session per month
2018	45	45-64	Male	Grade 3 moderate	chinese	Primary & Secondary education	Unaided	BMI < 25 underweight or normal	BMI < 25 underweight or normal	yes	yes	Active lifestyle	two compartment	bilatera	No limitations	no	no	yes	yes	no	no	3-4	3	yes: UMMC or outside	lack of compliance: refused for PT etc.	improving	yes	yes	yes	no	yes	yes	no	lack of compliance: refused for PT etc.	4	2	yes, based on X-ray	yes, based on X-ray	no, based on X-ray	1-2 session per month
2018	45	45-64	Male	Grade 3 moderate	chinese	Primary & Secondary education	Unaided	BMI < 25 underweight or normal	BMI < 25 underweight or normal	yes	yes	Active lifestyle	two compartment	bilatera	No limitations	no	no	yes	yes	no	no	3-4	3	yes: UMMC or outside	lack of compliance: refused for PT etc.	improving	yes	yes	yes	no	yes	yes	no	lack of compliance: refused for PT etc.	4	2	yes, based on X-ray	yes, based on X-ray	no, based on X-ray	1-2 session per month
2018	70	>65	Male	Grade 3 moderate	chinese	Certificate, University & Higher education	Unaided	BMI 25.0–29.9 overweight	BMI 25.0–29.9 overweight	no	yes	Active lifestyle		unilateral	No limitations	no	yes	no	yes	no	no	3-4	3	yes: UMMC or outside	lack of compliance: refused for PT etc.	improving	yes	no	no	no	yes	yes	no	lack of compliance: refused for PT etc.	3	2				1-2 session per month
2018	70	>65	Male	Grade 3 moderate	chinese	Certificate, University & Higher education	Unaided	BMI 25.0–29.9 overweight	BMI 25.0–29.9 overweight	no	yes	Active lifestyle		unilateral	No limitations	no	yes	no	yes	no	no	3-4	3	yes: UMMC or outside	lack of compliance: refused for PT etc.	improving	yes	no	no	no	yes	yes	no	lack of compliance: refused for PT etc.	3	2				1-2 session per month
2018	28	18-44	Male	Grade 0 - 2 mild	indian	Certificate, University & Higher education	Unaided	BMI < 25 underweight or normal	BMI < 25 underweight or normal	yes	yes	Active lifestyle	one compartment	unilateral	No limitations	no	no	no	no	no	yes	1-2	2	yes: UMMC or outside	lack of compliance: refused for PT etc.	improving	yes	yes	yes	yes	yes	no	no	lack of compliance: refused for PT etc.	5	2	no, based on X-ray	yes, based on X-ray	no, based on X-ray	1-2 session per month
2018	28	18-44	Male	Grade 0 - 2 mild	indian	Certificate, University & Higher education	Unaided	BMI < 25 underweight or normal	BMI < 25 underweight or normal	yes	yes	Active lifestyle	one compartment	unilateral	No limitations	no	no	no	no	no	yes	1-2	2	yes: UMMC or outside	lack of compliance: refused for PT etc.	improving	yes	yes	yes	yes	yes	no	no	lack of compliance: refused for PT etc.	5	2	no, based on X-ray	yes, based on X-ray	no, based on X-ray	1-2 session per month
2018	76	>65	Female		chinese	Primary & Secondary education	Unaided	BMI 25.0–29.9 overweight	BMI 25.0–29.9 overweight	no	yes	Active lifestyle		bilatera	ADL and IADL limitations, independent	no	no	yes	no	no	no	1-2	2	yes: UMMC or outside	good compliance	improving	yes	no	yes	yes	yes	no	no	good compliance	3	4				1-2 session per month
2018	55	45-64	Female	Grade 0 - 2 mild	chinese	Certificate, University & Higher education	Unaided	BMI 25.0–29.9 overweight	BMI 25.0–29.9 overweight	no	yes	Active lifestyle	two compartment	unilateral	No limitations	no	no	no	no	no	no	1-2	1	yes: UMMC or outside	good compliance	improving	yes	no	yes	yes	yes	no	no	good compliance	5	2	yes, based on X-ray	yes, based on X-ray	no, based on X-ray	1-2 session per month
2018	55	45-64	Female	Grade 0 - 2 mild	chinese	Certificate, University & Higher education	Unaided	BMI 25.0–29.9 overweight	BMI 25.0–29.9 overweight	no	yes	Active lifestyle	two compartment	unilateral	No limitations	no	no	no	no	no	no	1-2	1	yes: UMMC or outside	good compliance	improving	yes	no	yes	yes	yes	no	no	good compliance	5	2	yes, based on X-ray	yes, based on X-ray	no, based on X-ray	1-2 session per month
2018	62	45-64	Female	Grade 3 moderate	chinese	Primary & Secondary education	Unaided	BMI 25.0–29.9 overweight	BMI 25.0–29.9 overweight	no	yes	Active lifestyle	two compartment	bilatera	ADL and IADL limitations, independent	no	no	no	no	yes	no	1-2	2	yes: UMMC or outside	lack of compliance: refused for PT etc.	worsening	yes	no	no	yes	yes	no	no	lack of compliance: refused for PT etc.	4	6	yes, based on X-ray	yes, based on X-ray	no, based on X-ray	1-2 session per month
2018	67	>65	Male	Grade 3 moderate	indian			BMI < 25 underweight or normal	BMI < 25 underweight or normal	no		Sedentary lifestyle		bilatera	ADL and IADL limitations, independent	yes	yes	yes	yes	no	no	1-2	2	no: no referral / refused		worsening	no	no	no	no	no	no	no	unknown	3	5
2018	75	>65	Male		chinese		Unaided	BMI < 25 underweight or normal	BMI < 25 underweight or normal	no		Sedentary lifestyle		bilatera	ADL and IADL limitations, independent	no	no	yes	yes	no	no	1-2	2	no: no referral / refused		worsening	no	no	no	no	no	no	no	unknown	3	4
2018	75	>65	Male		chinese		Unaided	BMI < 25 underweight or normal	BMI < 25 underweight or normal	no		Sedentary lifestyle		bilatera	ADL and IADL limitations, independent	no	no	yes	yes	no	no	1-2	2	no: no referral / refused		worsening	no	no	no	no	no	no	no	unknown	3	4
2018	58	45-64	Female	Grade 3 moderate	chinese	Primary & Secondary education	Unaided	BMI < 25 underweight or normal	BMI < 25 underweight or normal	no		Sedentary lifestyle	two compartment	bilatera	ADL and IADL limitations, independent	no	yes	no	no	yes	no	1-2	1	yes: UMMC or outside		worsening	no	no	no	no	no	no	no	unknown	4	6	yes, based on X-ray	yes, based on X-ray	no, based on X-ray
2018	58	45-64	Female	Grade 3 moderate	chinese	Primary & Secondary education	Unaided	BMI < 25 underweight or normal	BMI < 25 underweight or normal	no		Sedentary lifestyle	two compartment	bilatera	ADL and IADL limitations, independent	no	yes	no	no	yes	no	1-2	1	yes: UMMC or outside		worsening	no	no	no	no	no	no	no	unknown	4	6	yes, based on X-ray	yes, based on X-ray	no, based on X-ray
2018	69	>65	Female	Grade 3 moderate	chinese	Primary & Secondary education	Unaided	BMI < 25 underweight or normal	BMI < 25 underweight or normal	no		Sedentary lifestyle	two compartment	bilatera	ADL and IADL limitations, independent	yes	yes	no	no	no	no	1-2	2	yes: UMMC or outside		worsening	no	no	no	no	no	no	no	unknown	4	5	yes, based on X-ray	yes, based on X-ray	no, based on X-ray
2018	66	>65	Male	Grade 3 moderate	indian	Primary & Secondary education	Aided	BMI < 25 underweight or normal	BMI < 25 underweight or normal	no		Sedentary lifestyle	two compartment	bilatera	ADL and IADL limitations, independent	no	yes	yes	yes	no	yes	3-4	4	no: no referral / refused		improving	no	no	no	no	no	no	no	unknown	3	2	yes, based on X-ray	yes, based on X-ray	no, based on X-ray
2018	90	>65	Male	Grade 4 severe	indian		Aided	BMI < 25 underweight or normal	BMI < 25 underweight or normal	no		Sedentary lifestyle		bilatera	ADL and IADL limitations, independent	yes	yes	yes	no	yes	no	3-4	3	yes: UMMC or outside	lack of compliance: refused for PT etc.	worsening	no	no	no	no	no	no	no	lack of compliance: refused for PT etc.	4	6
2018	90	>65	Male	Grade 4 severe	indian		Aided	BMI < 25 underweight or normal	BMI < 25 underweight or normal	no		Sedentary lifestyle		bilatera	ADL and IADL limitations, independent	yes	yes	yes	no	yes	no	3-4	3	yes: UMMC or outside	lack of compliance: refused for PT etc.	worsening	no	no	no	no	no	no	no	lack of compliance: refused for PT etc.	4	6
2018	53	45-64	Female		chinese	Certificate, University & Higher education	Unaided	BMI 25.0–29.9 overweight	BMI 25.0–29.9 overweight	no		Sedentary lifestyle		unilateral	No limitations	no	no	no	no	no	no	1-2	2	yes: UMMC or outside		improving	no	no	no	no	no	no	no	unknown	4	2
2018	57	45-64	Female		chinese	Primary & Secondary education	Unaided	BMI 25.0–29.9 overweight	BMI 25.0–29.9 overweight	no		Sedentary lifestyle		bilatera	No limitations	no	no	no	no	no	no	1-2	1	no: no referral / refused		improving	no	no	no	no	no	no	no	unknown	4	2
2018	75	>65	Female		chinese		Unaided	BMI 25.0–29.9 overweight	BMI 25.0–29.9 overweight	no		Sedentary lifestyle		unilateral	No limitations	no	no	no	no	no	no	1-2	2	yes: UMMC or outside			no	no	no	no	no	no	no	unknown	5	5
2018	75	>65	Female		chinese		Unaided	BMI 25.0–29.9 overweight	BMI 25.0–29.9 overweight	no		Sedentary lifestyle		unilateral	No limitations	no	no	no	no	no	no	1-2	2	yes: UMMC or outside			no	no	no	no	no	no	no	unknown	5	5
2018	81	>65	Female		chinese		Unaided	BMI 25.0–29.9 overweight	BMI 25.0–29.9 overweight	no		Sedentary lifestyle		bilatera	ADL and IADL limitations, independent	yes	no	yes	no	no	no	1-2	2	no: no referral / refused		worsening	no	no	no	no	no	no	no	unknown	3	4
2018	82	>65	Male	Grade 4 severe	chinese		Unaided	BMI 25.0–29.9 overweight	BMI 25.0–29.9 overweight	no		Sedentary lifestyle		bilatera	ADL and IADL limitations, independent	no	yes	yes	no	no	no	1-2	2	no: no referral / refused		worsening	no	no	no	no	no	no	no	unknown	3	4
2018	82	>65	Male	Grade 4 severe	chinese		Unaided	BMI 25.0–29.9 overweight	BMI 25.0–29.9 overweight	no		Sedentary lifestyle		bilatera	ADL and IADL limitations, independent	no	yes	yes	no	no	no	1-2	2	no: no referral / refused		worsening	no	no	no	no	no	no	no	unknown	3	4
2018	73	>65	Male	Grade 4 severe	indian		Unaided	BMI > 30 obese	BMI > 30 obese	yes		Sedentary lifestyle	one compartment	bilatera	ADL and IADL limitations, independent	no	yes	yes	yes	no	yes	3-4	4	yes: UMMC or outside	lack of compliance: refused for PT etc.	worsening	no	no	no	no	no	no	no	lack of compliance: refused for PT etc.	4	6	yes, based on X-ray	no, based on X-ray	no, based on X-ray
2018	67	>65	Male	Grade 3 moderate	indian			BMI < 25 underweight or normal	BMI < 25 underweight or normal	no		Sedentary lifestyle	one compartment	bilatera	ADL and IADL limitations, independent	no	yes	yes	no	no	no	1-2	2	yes: UMMC or outside	lack of compliance: refused for PT etc.	improving	yes	yes	no	no	yes	yes	no	lack of compliance: refused for PT etc.	5	2	yes, based on X-ray	no, based on X-ray	no, based on X-ray	1-2 session per month
2018	45	45-64	Male	Grade 0 - 2 mild	indian	Certificate, University & Higher education	Unaided	BMI < 25 underweight or normal	BMI < 25 underweight or normal			Sedentary lifestyle	one compartment	bilatera	No limitations	no	no	yes	no	no	no	1-2	2	yes: UMMC or outside	good compliance	improving	yes	no	yes	yes	yes	yes	no	good compliance	4	2	no, based on X-ray	yes, based on X-ray	no, based on X-ray	1-2 session per month
2018	45	45-64	Male	Grade 0 - 2 mild	indian	Certificate, University & Higher education	Unaided	BMI < 25 underweight or normal	BMI < 25 underweight or normal			Sedentary lifestyle	one compartment	bilatera	No limitations	no	no	yes	no	no	no	1-2	2	yes: UMMC or outside	good compliance	improving	yes	no	yes	yes	yes	yes	no	good compliance	4	2	no, based on X-ray	yes, based on X-ray	no, based on X-ray	1-2 session per month
2018	57	45-64	Male	Grade 0 - 2 mild	indian	Certificate, University & Higher education	Unaided	BMI < 25 underweight or normal	BMI < 25 underweight or normal	yes		Sedentary lifestyle	two compartment	bilatera	No limitations	no	no	yes	no	no	yes	1-2	2	yes: UMMC or outside	good compliance	worsening	yes	yes	no	yes	yes	yes	no	good compliance	4	5	no, based on X-ray	yes, based on X-ray	yes, based on X-ray	1-2 session per month
2018	78	>65	Male		chinese		Unaided	BMI 25.0–29.9 overweight	BMI 25.0–29.9 overweight			Sedentary lifestyle		bilatera	ADL and IADL limitations, independent	yes	no	yes	no	no	yes	3-4	3	yes: UMMC or outside	lack of compliance: refused for PT etc.	worsening	yes	no	no	yes	yes	yes	no	lack of compliance: refused for PT etc.	2	4				1-2 session per month
2018	72	>65	Male	Grade 4 severe	indian	Primary & Secondary education	Aided	BMI > 30 obese	BMI > 30 obese	no		Sedentary lifestyle	two compartment	bilatera	ADL and IADL limitations, independent	yes	no	yes	yes	no	no	1-2	2	yes: UMMC or outside	lack of compliance: refused for PT etc.	improving	yes	yes	no	yes	yes	yes	no	lack of compliance: refused for PT etc.	5	3	yes, based on X-ray	yes, based on X-ray	no, based on X-ray	1-2 session per month
2018	59	45-64	Female	Grade 3 moderate	indian	Certificate, University & Higher education	Unaided	BMI < 25 underweight or normal	BMI < 25 underweight or normal			Sedentary lifestyle	one compartment	bilatera	No limitations	no	no	yes	yes	no	no	1-2	1	yes: UMMC or outside	good compliance	improving	yes	yes	no	yes	no	no	no	good compliance	5	3	no, based on X-ray	yes, based on X-ray	no, based on X-ray	1-2 session per month
2018	59	45-64	Female	Grade 3 moderate	indian	Certificate, University & Higher education	Unaided	BMI < 25 underweight or normal	BMI < 25 underweight or normal			Sedentary lifestyle	one compartment	bilatera	No limitations	no	no	yes	yes	no	no	1-2	1	yes: UMMC or outside	good compliance	improving	yes	yes	no	yes	no	no	no	good compliance	5	3	no, based on X-ray	yes, based on X-ray	no, based on X-ray	1-2 session per month
2018	70	>65	Male	Grade 3 moderate	indian	Primary & Secondary education	Unaided	BMI < 25 underweight or normal	BMI < 25 underweight or normal	no		Sedentary lifestyle		bilatera	ADL and IADL limitations, independent	yes	yes	yes	no	no	no	3-4	3	yes: UMMC or outside	good compliance	worsening	yes	no	no	yes	yes	no	no	good compliance	5	7				1-2 session per month
2018	70	>65	Male	Grade 3 moderate	indian	Primary & Secondary education	Unaided	BMI < 25 underweight or normal	BMI < 25 underweight or normal	no		Sedentary lifestyle		bilatera	ADL and IADL limitations, independent	yes	yes	yes	no	no	no	3-4	3	yes: UMMC or outside	good compliance	worsening	yes	no	no	yes	yes	no	no	good compliance	5	7				1-2 session per month
2018	85	>65	Male	Grade 4 severe	chinese		Unaided	BMI < 25 underweight or normal	BMI < 25 underweight or normal	no		Sedentary lifestyle		bilatera	ADL and IADL limitations, independent	no	yes	no	no	yes	no	1-2	2	yes: UMMC or outside	good compliance	improving	yes	yes	no	yes	no	no	no	good compliance	4	5				1-2 session per month
2018	85	>65	Male	Grade 4 severe	chinese		Unaided	BMI < 25 underweight or normal	BMI < 25 underweight or normal	no		Sedentary lifestyle		bilatera	ADL and IADL limitations, independent	no	yes	no	no	yes	no	1-2	2	yes: UMMC or outside	good compliance	improving	yes	yes	no	yes	no	no	no	good compliance	4	5				1-2 session per month
2018	56	45-64	Female		indian	Primary & Secondary education	Aided	BMI < 25 underweight or normal	BMI < 25 underweight or normal			Sedentary lifestyle		unilateral	ADL and IADL limitations, independent	no	no	no	no	no	no	1-2	1	yes: UMMC or outside	good compliance	improving	yes	yes	no	yes	yes	no	no	good compliance	4	3				1-2 session per month
2018	56	45-64	Female		indian	Primary & Secondary education	Aided	BMI < 25 underweight or normal	BMI < 25 underweight or normal			Sedentary lifestyle		unilateral	ADL and IADL limitations, independent	no	no	no	no	no	no	1-2	1	yes: UMMC or outside	good compliance	improving	yes	yes	no	yes	yes	no	no	good compliance	4	3				1-2 session per month
2018	68	>65	Female		indian		Unaided	BMI > 30 obese	BMI > 30 obese	no		Sedentary lifestyle		bilatera	ADL and IADL limitations, independent	yes	no	yes	no	yes	no	1-2	2	yes: UMMC or outside	lack of compliance: refused for PT etc.	worsening	yes	yes	yes	yes	yes	no	no	lack of compliance: refused for PT etc.	4	5				1-2 session per month
2018	68	>65	Female		indian		Unaided	BMI > 30 obese	BMI > 30 obese	no		Sedentary lifestyle		bilatera	ADL and IADL limitations, independent	yes	no	yes	no	yes	no	1-2	2	yes: UMMC or outside	lack of compliance: refused for PT etc.	worsening	yes	yes	yes	yes	yes	no	no	lack of compliance: refused for PT etc.	4	5				1-2 session per month
2018	56	45-64	Female	Grade 0 - 2 mild	indian	Certificate, University & Higher education	Unaided	BMI 25.0–29.9 overweight	BMI 25.0–29.9 overweight	no		Sedentary lifestyle	one compartment	unilateral	ADL and IADL limitations, independent	no	no	no	no	no	no	1-2	2	yes: UMMC or outside	good compliance	improving	yes	no	yes	no	yes	no	no	good compliance	3	2	no, based on X-ray	yes, based on X-ray	no, based on X-ray	1-2 session per month
2018	56	45-64	Female	Grade 0 - 2 mild	indian	Certificate, University & Higher education	Unaided	BMI 25.0–29.9 overweight	BMI 25.0–29.9 overweight	no		Sedentary lifestyle	one compartment	unilateral	ADL and IADL limitations, independent	no	no	no	no	no	no	1-2	2	yes: UMMC or outside	good compliance	improving	yes	no	yes	no	yes	no	no	good compliance	3	2	no, based on X-ray	yes, based on X-ray	no, based on X-ray	1-2 session per month
2018	60	45-64	Female	Grade 3 moderate	chinese	Primary & Secondary education	Unaided	BMI > 30 obese	BMI > 30 obese	no		Sedentary lifestyle	tricompartmental	bilatera	ADL and IADL limitations, independent	no	no	yes	no	yes	yes	3-4	3	yes: UMMC or outside	lack of compliance: refused for PT etc.	worsening	yes	yes	yes	yes	yes	no	no	lack of compliance: refused for PT etc.	3	5	yes, based on X-ray	yes, based on X-ray	yes, based on X-ray	1-2 session per month
2018	60	45-64	Female	Grade 3 moderate	chinese	Primary & Secondary education	Unaided	BMI > 30 obese	BMI > 30 obese	no		Sedentary lifestyle	tricompartmental	bilatera	ADL and IADL limitations, independent	no	no	yes	no	yes	yes	3-4	3	yes: UMMC or outside	lack of compliance: refused for PT etc.	worsening	yes	yes	yes	yes	yes	no	no	lack of compliance: refused for PT etc.	3	5	yes, based on X-ray	yes, based on X-ray	yes, based on X-ray	1-2 session per month
2018	82	>65	Male	Grade 4 severe	indian		Unaided	BMI 25.0–29.9 overweight	BMI 25.0–29.9 overweight			Sedentary lifestyle		bilatera	ADL and IADL limitations, independent	yes	yes	yes	no	yes	yes	3-4	3	yes: UMMC or outside	lack of compliance: refused for PT etc.	worsening	yes	no	no	yes	yes	no	no	lack of compliance: refused for PT etc.	5	6				1-2 session per month
2018	82	>65	Male	Grade 4 severe	indian		Unaided	BMI 25.0–29.9 overweight	BMI 25.0–29.9 overweight			Sedentary lifestyle		bilatera	ADL and IADL limitations, independent	yes	yes	yes	no	yes	yes	3-4	3	yes: UMMC or outside	lack of compliance: refused for PT etc.	worsening	yes	no	no	yes	yes	no	no	lack of compliance: refused for PT etc.	5	6				1-2 session per month
2018	59	45-64	Male	Grade 4 severe	indian	Primary & Secondary education	Unaided	BMI > 30 obese	BMI > 30 obese	no		Sedentary lifestyle	two compartment	bilatera	ADL and IADL limitations, independent	no	no	yes	yes	no	no	1-2	2	yes: UMMC or outside	lack of compliance: refused for PT etc.	worsening	yes	no	no	yes	yes	no	no	lack of compliance: refused for PT etc.	4	5	yes, based on X-ray	yes, based on X-ray	no, based on X-ray	1-2 session per month
2018	59	45-64	Female	Grade 3 moderate	indian	Primary & Secondary education	Aided	BMI < 25 underweight or normal	BMI < 25 underweight or normal	no		Sedentary lifestyle	two compartment	bilatera	ADL and IADL limitations, independent	no	yes	yes	no	no	no	1-2	2	yes: UMMC or outside	good compliance	worsening	yes	no	yes	yes	yes	no	no	good compliance	4	5	yes, based on X-ray	yes, based on X-ray	no, based on X-ray	1-2 session per month
2018	59	45-64	Female	Grade 3 moderate	indian	Primary & Secondary education	Aided	BMI < 25 underweight or normal	BMI < 25 underweight or normal	no		Sedentary lifestyle	two compartment	bilatera	ADL and IADL limitations, independent	no	yes	yes	no	no	no	1-2	2	yes: UMMC or outside	good compliance	worsening	yes	no	yes	yes	yes	no	no	good compliance	4	5	yes, based on X-ray	yes, based on X-ray	no, based on X-ray	1-2 session per month
2018	70	>65	Female		indian		Aided	BMI > 30 obese	BMI > 30 obese	no		Sedentary lifestyle		unilateral	ADL and IADL limitations, independent	yes	no	no	no	no	no	1-2	2	yes: UMMC or outside	lack of compliance: refused for PT etc.	worsening	yes	no	yes	yes	yes	no	no	lack of compliance: refused for PT etc.	3	4				1-2 session per month
2018	70	>65	Female		indian		Aided	BMI > 30 obese	BMI > 30 obese	no		Sedentary lifestyle		unilateral	ADL and IADL limitations, independent	yes	no	no	no	no	no	1-2	2	yes: UMMC or outside	lack of compliance: refused for PT etc.	worsening	yes	no	yes	yes	yes	no	no	lack of compliance: refused for PT etc.	3	4				1-2 session per month
2018	59	45-64	Female	Grade 3 moderate	malay	Certificate, University & Higher education	Unaided	BMI < 25 underweight or normal	BMI < 25 underweight or normal	no	no	Sedentary lifestyle	two compartment	bilatera	No limitations	no	no	yes	no	no	no	1-2	2	yes: UMMC or outside		improving	no	no	no	no	no	no	no	unknown	4	3	yes, based on X-ray	yes, based on X-ray	no, based on X-ray	1-2 session per month
2018	46	45-64	Female	Grade 0 - 2 mild	malay	Certificate, University & Higher education	Unaided	BMI < 25 underweight or normal	BMI < 25 underweight or normal	no	no	Sedentary lifestyle	one compartment	bilatera	No limitations	no	no	no	no	no	no	1-2	1	no: no referral / refused			no	no	no	no	no	no	no	unknown			no, based on X-ray	yes, based on X-ray	no, based on X-ray
2018	46	45-64	Female	Grade 0 - 2 mild	indian	Primary & Secondary education	Unaided	BMI < 25 underweight or normal	BMI < 25 underweight or normal	no	no	Sedentary lifestyle	one compartment	bilatera	No limitations	no	yes	no	no	no	no	1-2	2	no: no referral / refused	lack of compliance: refused for PT etc.	worsening	no	no	no	no	no	no	no	lack of compliance: refused for PT etc.	4	6	no, based on X-ray	yes, based on X-ray	no, based on X-ray
2018	46	45-64	Female	Grade 0 - 2 mild	indian	Primary & Secondary education	Unaided	BMI < 25 underweight or normal	BMI < 25 underweight or normal	no	no	Sedentary lifestyle	one compartment	bilatera	No limitations	no	yes	no	no	no	no	1-2	2	no: no referral / refused	lack of compliance: refused for PT etc.	worsening	no	no	no	no	no	no	no	lack of compliance: refused for PT etc.	4	6	no, based on X-ray	yes, based on X-ray	no, based on X-ray
2018	58	45-64	Female	Grade 0 - 2 mild	malay	Certificate, University & Higher education	Unaided	BMI < 25 underweight or normal	BMI < 25 underweight or normal	no	no	Sedentary lifestyle		unilateral	ADL and IADL limitations, independent	no	yes	no	no	no	yes	1-2	2	yes: UMMC or outside		worsening	no	no	no	no	no	no	no	unknown	5	6
2018	58	45-64	Female	Grade 0 - 2 mild	malay	Certificate, University & Higher education	Unaided	BMI < 25 underweight or normal	BMI < 25 underweight or normal	no	no	Sedentary lifestyle		unilateral	ADL and IADL limitations, independent	no	yes	no	no	no	yes	1-2	2	yes: UMMC or outside		worsening	no	no	no	no	no	no	no	unknown	5	6
2018	73	>65	Female	Grade 3 moderate	malay		Unaided	BMI < 25 underweight or normal	BMI < 25 underweight or normal	no	no	Sedentary lifestyle	two compartment	bilatera	ADL and IADL limitations, independent	yes	no	yes	no	no	no	3-4	3	yes: UMMC or outside		worsening	no	no	no	no	no	no	no	unknown	4	6	yes, based on X-ray	yes, based on X-ray	no, based on X-ray
2018	73	>65	Female	Grade 3 moderate	malay		Unaided	BMI < 25 underweight or normal	BMI < 25 underweight or normal	no	no	Sedentary lifestyle	two compartment	bilatera	ADL and IADL limitations, independent	yes	no	yes	no	no	no	3-4	3	yes: UMMC or outside		worsening	no	no	no	no	no	no	no	unknown	4	6	yes, based on X-ray	yes, based on X-ray	no, based on X-ray
2018	64	45-64	Male		indian	Primary & Secondary education	Aided	BMI < 25 underweight or normal	BMI < 25 underweight or normal	no	no	Sedentary lifestyle		bilatera	ADL and IADL limitations, independent	no	yes	yes	no	no	no	3-4	3	yes: UMMC or outside		worsening	no	no	no	no	no	no	no	unknown	4	5
2018	67	>65	Female		indian	Primary & Secondary education	Aided	BMI < 25 underweight or normal	BMI < 25 underweight or normal	no	no	Sedentary lifestyle		unilateral	ADL and IADL limitations, independent	no	no	yes	no	no	no	1-2	1	no: no referral / refused		improving	no	no	no	no	no	no	no	unknown	3	2
2018	67	>65	Female		indian	Primary & Secondary education	Aided	BMI < 25 underweight or normal	BMI < 25 underweight or normal	no	no	Sedentary lifestyle		unilateral	ADL and IADL limitations, independent	no	no	yes	no	no	no	1-2	1	no: no referral / refused		improving	no	no	no	no	no	no	no	unknown	3	2
2018	78	>65	Male		malay		Unaided	BMI 25.0–29.9 overweight	BMI 25.0–29.9 overweight	no	no	Sedentary lifestyle		bilatera	ADL and IADL limitations, independent	yes	no	yes	yes	no	no	1-2	2	no: no referral / refused		worsening	no	no	no	no	no	no	no	unknown	3	4
2018	78	>65	Male		malay		Unaided	BMI 25.0–29.9 overweight	BMI 25.0–29.9 overweight	no	no	Sedentary lifestyle		bilatera	ADL and IADL limitations, independent	yes	no	yes	yes	no	no	1-2	2	no: no referral / refused		worsening	no	no	no	no	no	no	no	unknown	3	4
2018	76	>65	Female		chinese		Unaided	BMI 25.0–29.9 overweight	BMI 25.0–29.9 overweight	no	no	Sedentary lifestyle		unilateral	ADL and IADL limitations, independent	yes	yes	yes	no	no	no	1-2	2	no: no referral / refused		worsening	no	no	no	no	no	no	no	unknown	3	5
2018	76	>65	Female		chinese		Unaided	BMI 25.0–29.9 overweight	BMI 25.0–29.9 overweight	no	no	Sedentary lifestyle		unilateral	ADL and IADL limitations, independent	yes	yes	yes	no	no	no	1-2	2	no: no referral / refused		worsening	no	no	no	no	no	no	no	unknown	3	5
2018	84	>65	Female		malay		Unaided	BMI 25.0–29.9 overweight	BMI 25.0–29.9 overweight	no	no	Sedentary lifestyle		bilatera	ADL and IADL limitations, independent	no	no	yes	no	yes	no	1-2	2	no: no referral / refused		worsening	no	no	no	no	no	no	no	unknown	3	4
2018	84	>65	Female		malay		Unaided	BMI 25.0–29.9 overweight	BMI 25.0–29.9 overweight	no	no	Sedentary lifestyle		bilatera	ADL and IADL limitations, independent	no	no	yes	no	yes	no	1-2	2	no: no referral / refused		worsening	no	no	no	no	no	no	no	unknown	3	4
2018	86	>65	Female		chinese		Unaided	BMI 25.0–29.9 overweight	BMI 25.0–29.9 overweight	no	no	Sedentary lifestyle		unilateral	ADL and IADL limitations, independent	yes	no	yes	no	no	no	1-2	2	no: no referral / refused		worsening	no	no	no	no	no	no	no	unknown	3	5
2018	55	45-64	Male	Grade 0 - 2 mild	malay	Certificate, University & Higher education	Unaided	BMI 25.0–29.9 overweight	BMI 25.0–29.9 overweight	no	no	Sedentary lifestyle		bilatera	ADL and IADL limitations, independent	no	no	yes	yes	no	no	1-2	2	yes: UMMC or outside	lack of compliance: refused for PT etc.	improving	no	no	no	no	no	no	no	lack of compliance: refused for PT etc.	3	2
2018	55	45-64	Male	Grade 0 - 2 mild	malay	Certificate, University & Higher education	Unaided	BMI 25.0–29.9 overweight	BMI 25.0–29.9 overweight	no	no	Sedentary lifestyle		bilatera	ADL and IADL limitations, independent	no	no	yes	yes	no	no	1-2	2	yes: UMMC or outside	lack of compliance: refused for PT etc.	improving	no	no	no	no	no	no	no	lack of compliance: refused for PT etc.	3	2
2018	81	>65	Female	Grade 0 - 2 mild	malay		Unaided	BMI 25.0–29.9 overweight	BMI 25.0–29.9 overweight	no	no	Sedentary lifestyle		bilatera	ADL and IADL limitations, independent	yes	no	yes	yes	yes	no	1-2	2	yes: UMMC or outside		worsening	no	no	no	no	no	no	no	unknown	3	5
2018	81	>65	Female	Grade 0 - 2 mild	malay		Unaided	BMI 25.0–29.9 overweight	BMI 25.0–29.9 overweight	no	no	Sedentary lifestyle		bilatera	ADL and IADL limitations, independent	yes	no	yes	yes	yes	no	1-2	2	yes: UMMC or outside		worsening	no	no	no	no	no	no	no	unknown	3	5
2018	41	18-44	Female	Grade 3 moderate	indian	Certificate, University & Higher education	Unaided	BMI > 30 obese	BMI > 30 obese	no	no	Sedentary lifestyle	two compartment	bilatera	No limitations	no	no	no	no	no	no	1-2	1	yes: UMMC or outside			no	no	no	no	no	no	no	unknown	4		yes, based on X-ray	yes, based on X-ray	no, based on X-ray
2018	41	18-44	Female	Grade 3 moderate	indian	Certificate, University & Higher education	Unaided	BMI > 30 obese	BMI > 30 obese	no	no	Sedentary lifestyle	two compartment	bilatera	No limitations	no	no	no	no	no	no	1-2	1	yes: UMMC or outside			no	no	no	no	no	no	no	unknown	4		yes, based on X-ray	yes, based on X-ray	no, based on X-ray
2018	81	>65	Male	Grade 4 severe	malay	Primary & Secondary education	Unaided	BMI 25.0–29.9 overweight	BMI 25.0–29.9 overweight	no	no	Sedentary lifestyle		bilatera	ADL and IADL limitations, independent	yes	no	yes	no	yes	no	1-2	2	no: no referral / refused		worsening	no	no	no	no	no	no	no	unknown	3	5
2018	81	>65	Male	Grade 4 severe	malay	Primary & Secondary education	Unaided	BMI 25.0–29.9 overweight	BMI 25.0–29.9 overweight	no	no	Sedentary lifestyle		bilatera	ADL and IADL limitations, independent	yes	no	yes	no	yes	no	1-2	2	no: no referral / refused		worsening	no	no	no	no	no	no	no	unknown	3	5
2018	54	45-64	Male	Grade 0 - 2 mild	malay	Certificate, University & Higher education	Unaided	BMI > 30 obese	BMI > 30 obese	yes	no	Sedentary lifestyle	one compartment	unilateral	No limitations	no	no	yes	no	no	no	1-2	1	yes: UMMC or outside	good compliance	improving	yes	no	no	yes	yes	yes	yes	good compliance	3	1	no, based on X-ray	yes, based on X-ray	no, based on X-ray	1-2 session per month
2018	58	45-64	Female	Grade 3 moderate	indian	Primary & Secondary education	Aided	BMI > 30 obese	BMI > 30 obese	no	no	Sedentary lifestyle	tricompartmental	bilatera	ADL and IADL limitations, independent	no	yes	no	no	yes	no	1-2	2	yes: UMMC or outside	lack of compliance: refused for PT etc.	improving	yes	yes	no	yes	yes	yes	yes	lack of compliance: refused for PT etc.	6	3	yes, based on X-ray	yes, based on X-ray	yes, based on X-ray	1-2 session per month
2018	58	45-64	Female	Grade 3 moderate	indian	Primary & Secondary education	Aided	BMI > 30 obese	BMI > 30 obese	no	no	Sedentary lifestyle	tricompartmental	bilatera	ADL and IADL limitations, independent	no	yes	no	no	yes	no	1-2	2	yes: UMMC or outside	lack of compliance: refused for PT etc.	improving	yes	yes	no	yes	yes	yes	yes	lack of compliance: refused for PT etc.	6	3	yes, based on X-ray	yes, based on X-ray	yes, based on X-ray	1-2 session per month
2018	60	45-64	Female	Grade 3 moderate	malay	Primary & Secondary education	Unaided	BMI < 25 underweight or normal	BMI < 25 underweight or normal	no	no	Sedentary lifestyle	tricompartmental	bilatera	No limitations	no	yes	yes	no	no	no	1-2	1	yes: UMMC or outside	lack of compliance: refused for PT etc.	worsening	yes	no	no	yes	yes	yes	no	lack of compliance: refused for PT etc.	3	5	yes, based on X-ray	yes, based on X-ray	yes, based on X-ray	attended only one session
2018	78	>65	Male	Grade 3 moderate	chinese		Unaided	BMI 25.0–29.9 overweight	BMI 25.0–29.9 overweight	no	no	Sedentary lifestyle		bilatera	ADL and IADL limitations, independent	yes	no	yes	yes	no	yes	3-4	3	yes: UMMC or outside	lack of compliance: refused for PT etc.	worsening	yes	yes	yes	yes	yes	yes	no	lack of compliance: refused for PT etc.	3	5				attended only one session
2018	78	>65	Male	Grade 3 moderate	chinese		Unaided	BMI 25.0–29.9 overweight	BMI 25.0–29.9 overweight	no	no	Sedentary lifestyle		bilatera	ADL and IADL limitations, independent	yes	no	yes	yes	no	yes	3-4	3	yes: UMMC or outside	lack of compliance: refused for PT etc.	worsening	yes	yes	yes	yes	yes	yes	no	lack of compliance: refused for PT etc.	3	5				attended only one session
2018	76	>65	Female	Grade 4 severe	chinese		Unaided	BMI 25.0–29.9 overweight	BMI 25.0–29.9 overweight	no	no	Sedentary lifestyle	one compartment	bilatera	ADL and IADL limitations, independent	no	no	no	yes	no	yes	3-4	4	yes: UMMC or outside	lack of compliance: refused for PT etc.	improving	yes	no	no	no	yes	yes	no	lack of compliance: refused for PT etc.	5	2	yes, based on X-ray	no, based on X-ray	no, based on X-ray	attended only one session
2018	76	>65	Female	Grade 4 severe	chinese		Unaided	BMI 25.0–29.9 overweight	BMI 25.0–29.9 overweight	no	no	Sedentary lifestyle	one compartment	bilatera	ADL and IADL limitations, independent	no	no	no	yes	no	yes	3-4	4	yes: UMMC or outside	lack of compliance: refused for PT etc.	improving	yes	no	no	no	yes	yes	no	lack of compliance: refused for PT etc.	5	2	yes, based on X-ray	no, based on X-ray	no, based on X-ray	attended only one session
2018	43	18-44	Male	Grade 0 - 2 mild	chinese	Primary & Secondary education	Aided	BMI < 25 underweight or normal	BMI < 25 underweight or normal	no	no	Sedentary lifestyle		unilateral	No limitations	no	no	no	no	no	no	1-2	2	yes: UMMC or outside	good compliance	improving	yes	no	no	no	yes	yes	no	good compliance	3	2				attended only one session
2018	43	18-44	Male	Grade 0 - 2 mild	chinese	Primary & Secondary education	Aided	BMI < 25 underweight or normal	BMI < 25 underweight or normal	no	no	Sedentary lifestyle		unilateral	No limitations	no	no	no	no	no	no	1-2	2	yes: UMMC or outside	good compliance	improving	yes	no	no	no	yes	yes	no	good compliance	3	2				attended only one session
2018	62	45-64	Female	Grade 3 moderate	chinese		Aided	BMI 25.0–29.9 overweight	BMI 25.0–29.9 overweight	no	no	Sedentary lifestyle	one compartment	bilatera	ADL and IADL limitations, independent	no	yes	yes	yes	no	no	3-4	3	yes: UMMC or outside	lack of compliance: refused for PT etc.	worsening	yes	no	no	no	yes	yes	no	lack of compliance: refused for PT etc.	4	6	yes, based on X-ray	no, based on X-ray	no, based on X-ray	attended only one session
2018	62	45-64	Female	Grade 3 moderate	chinese		Aided	BMI 25.0–29.9 overweight	BMI 25.0–29.9 overweight	no	no	Sedentary lifestyle	one compartment	bilatera	ADL and IADL limitations, independent	no	yes	yes	yes	no	no	3-4	3	yes: UMMC or outside	lack of compliance: refused for PT etc.	worsening	yes	no	no	no	yes	yes	no	lack of compliance: refused for PT etc.	4	6	yes, based on X-ray	no, based on X-ray	no, based on X-ray	attended only one session
2018	42	18-44	Female	Grade 0 - 2 mild	malay	Certificate, University & Higher education	Unaided	BMI < 25 underweight or normal	BMI < 25 underweight or normal	no	no	Sedentary lifestyle	one compartment	unilateral	ADL and IADL limitations, independent	no	no	no	no	no	no	3-4	3	yes: UMMC or outside	good compliance	improving	yes	yes	yes	yes	yes	yes	no	good compliance	6	2	no, based on X-ray	yes, based on X-ray	no, based on X-ray	1-2 session per month
2018	42	18-44	Female	Grade 0 - 2 mild	malay	Certificate, University & Higher education	Unaided	BMI < 25 underweight or normal	BMI < 25 underweight or normal	no	no	Sedentary lifestyle	one compartment	unilateral	ADL and IADL limitations, independent	no	no	no	no	no	no	3-4	3	yes: UMMC or outside	good compliance	improving	yes	yes	yes	yes	yes	yes	no	good compliance	6	2	no, based on X-ray	yes, based on X-ray	no, based on X-ray	1-2 session per month
2018	58	45-64	Female	Grade 4 severe	indian		Unaided	BMI < 25 underweight or normal	BMI < 25 underweight or normal	no	no	Sedentary lifestyle	tricompartmental	unilateral	ADL and IADL limitations, independent	yes	yes	no	no	yes	yes	3-4	3	yes: UMMC or outside	good compliance	worsening	yes	yes	no	yes	yes	yes	no	good compliance	6	6	yes, based on X-ray	yes, based on X-ray	yes, based on X-ray	1-2 session per month
2018	58	45-64	Female	Grade 4 severe	indian		Unaided	BMI < 25 underweight or normal	BMI < 25 underweight or normal	no	no	Sedentary lifestyle	tricompartmental	unilateral	ADL and IADL limitations, independent	yes	yes	no	no	yes	yes	3-4	3	yes: UMMC or outside	good compliance	worsening	yes	yes	no	yes	yes	yes	no	good compliance	6	6	yes, based on X-ray	yes, based on X-ray	yes, based on X-ray	1-2 session per month
2018	63	45-64	Female	Grade 0 - 2 mild	malay	Primary & Secondary education	Aided	BMI < 25 underweight or normal	BMI < 25 underweight or normal	no	no	Sedentary lifestyle		unilateral	ADL and IADL limitations, independent	no	no	yes	no	no	no	3-4	3	yes: UMMC or outside	lack of compliance: refused for PT etc.	worsening	yes	no	yes	yes	yes	yes	no	lack of compliance: refused for PT etc.	4	5				1-2 session per month
2018	63	45-64	Female	Grade 0 - 2 mild	malay	Primary & Secondary education	Aided	BMI < 25 underweight or normal	BMI < 25 underweight or normal	no	no	Sedentary lifestyle		unilateral	ADL and IADL limitations, independent	no	no	yes	no	no	no	3-4	3	yes: UMMC or outside	lack of compliance: refused for PT etc.	worsening	yes	no	yes	yes	yes	yes	no	lack of compliance: refused for PT etc.	4	5				1-2 session per month
2018	66	>65	Male	Grade 3 moderate	malay		Aided	BMI < 25 underweight or normal	BMI < 25 underweight or normal	no	no	Sedentary lifestyle		unilateral	ADL and IADL limitations, independent	no	yes	no	no	no	yes	3-4	3	yes: UMMC or outside	lack of compliance: refused for PT etc.	worsening	yes	yes	no	yes	no	yes	no	lack of compliance: refused for PT etc.	4	6				1-2 session per month
2018	59	45-64	Female		indian	Primary & Secondary education	Unaided	BMI < 25 underweight or normal	BMI < 25 underweight or normal	no	no	Sedentary lifestyle		bilatera	No limitations	no	yes	no	no	no	yes	1-2	2	yes: UMMC or outside	good compliance	improving	yes	yes	no	yes	yes	yes	no	good compliance	5	2				1-2 session per month
2018	59	45-64	Female		indian	Primary & Secondary education	Unaided	BMI < 25 underweight or normal	BMI < 25 underweight or normal	no	no	Sedentary lifestyle		bilatera	No limitations	no	yes	no	no	no	yes	1-2	2	yes: UMMC or outside	good compliance	improving	yes	yes	no	yes	yes	yes	no	good compliance	5	2				1-2 session per month
2018	56	45-64	Female	Grade 3 moderate	indian		Unaided	BMI < 25 underweight or normal	BMI < 25 underweight or normal	no	no	Sedentary lifestyle	tricompartmental	bilatera	ADL and IADL limitations, independent	yes	no	yes	no	no	yes	1-2	2	yes: UMMC or outside	lack of compliance: refused for PT etc.	worsening	yes	no	yes	yes	yes	yes	no	lack of compliance: refused for PT etc.	6	7	yes, based on X-ray	yes, based on X-ray	yes, based on X-ray	1-2 session per month
2018	56	45-64	Female	Grade 3 moderate	indian		Unaided	BMI < 25 underweight or normal	BMI < 25 underweight or normal	no	no	Sedentary lifestyle	tricompartmental	bilatera	ADL and IADL limitations, independent	yes	no	yes	no	no	yes	1-2	2	yes: UMMC or outside	lack of compliance: refused for PT etc.	worsening	yes	no	yes	yes	yes	yes	no	lack of compliance: refused for PT etc.	6	7	yes, based on X-ray	yes, based on X-ray	yes, based on X-ray	1-2 session per month
2018	75	>65	Female		indian	Primary & Secondary education	Unaided	BMI > 30 obese	BMI > 30 obese	no	no	Sedentary lifestyle		bilatera	No limitations	yes	yes	yes	no	no	no	1-2	2	yes: UMMC or outside	lack of compliance: refused for PT etc.	worsening	yes	no	no	yes	yes	yes	no	lack of compliance: refused for PT etc.	5	6				1-2 session per month
2018	75	>65	Female		indian	Primary & Secondary education	Unaided	BMI > 30 obese	BMI > 30 obese	no	no	Sedentary lifestyle		bilatera	No limitations	yes	yes	yes	no	no	no	1-2	2	yes: UMMC or outside	lack of compliance: refused for PT etc.	worsening	yes	no	no	yes	yes	yes	no	lack of compliance: refused for PT etc.	5	6				1-2 session per month
2018	53	45-64	Male	Grade 0 - 2 mild	malay	Certificate, University & Higher education	Unaided	BMI > 30 obese	BMI > 30 obese	yes	no	Sedentary lifestyle	one compartment	bilatera	No limitations	no	no	yes	no	no	no	1-2	2	yes: UMMC or outside	good compliance	improving	yes	no	no	yes	yes	yes	no	good compliance	3	1	no, based on X-ray	yes, based on X-ray	no, based on X-ray	1-2 session per month
2018	83	>65	Male	Grade 3 moderate	malay		Unaided	BMI 25.0–29.9 overweight	BMI 25.0–29.9 overweight	no	no	Sedentary lifestyle	two compartment	bilatera	ADL and IADL limitations, independent	no	yes	yes	no	no	no	3-4	3	yes: UMMC or outside	lack of compliance: refused for PT etc.	improving	yes	no	no	no	yes	yes	no	lack of compliance: refused for PT etc.	6	6	yes, based on X-ray	yes, based on X-ray	no, based on X-ray	1-2 session per month
2018	83	>65	Male	Grade 3 moderate	malay		Unaided	BMI 25.0–29.9 overweight	BMI 25.0–29.9 overweight	no	no	Sedentary lifestyle	two compartment	bilatera	ADL and IADL limitations, independent	no	yes	yes	no	no	no	3-4	3	yes: UMMC or outside	lack of compliance: refused for PT etc.	improving	yes	no	no	no	yes	yes	no	lack of compliance: refused for PT etc.	6	6	yes, based on X-ray	yes, based on X-ray	no, based on X-ray	1-2 session per month
2018	58	45-64	Female	Grade 3 moderate	malay	Primary & Secondary education	Unaided	BMI 25.0–29.9 overweight	BMI 25.0–29.9 overweight	no	no	Sedentary lifestyle	two compartment	bilatera	ADL and IADL limitations, independent	no	no	no	no	no	no	1-2	2	yes: UMMC or outside	good compliance	improving	yes	yes	no	yes	yes	yes	no	good compliance	4	3	yes, based on X-ray	yes, based on X-ray	no, based on X-ray	1-2 session per month
2018	58	45-64	Female	Grade 3 moderate	malay	Primary & Secondary education	Unaided	BMI 25.0–29.9 overweight	BMI 25.0–29.9 overweight	no	no	Sedentary lifestyle	two compartment	bilatera	ADL and IADL limitations, independent	no	no	no	no	no	no	1-2	2	yes: UMMC or outside	good compliance	improving	yes	yes	no	yes	yes	yes	no	good compliance	4	3	yes, based on X-ray	yes, based on X-ray	no, based on X-ray	1-2 session per month
2018	59	45-64	Male	Grade 3 moderate	malay	Primary & Secondary education	Aided	BMI < 25 underweight or normal	BMI < 25 underweight or normal	yes	no	Sedentary lifestyle	two compartment	unilateral	ADL and IADL limitations, independent	no	no	yes	no	no	yes	3-4	3	yes: UMMC or outside	good compliance	improving	yes	yes	yes	yes	yes	yes	no	good compliance	3	2	yes, based on X-ray	yes, based on X-ray	no, based on X-ray	1-2 session per month
2018	48	45-64	Male	Grade 3 moderate	malay	Certificate, University & Higher education	Unaided	BMI > 30 obese	BMI > 30 obese	yes	no	Sedentary lifestyle	two compartment	unilateral	ADL and IADL limitations, independent	no	no	yes	yes	yes	yes	3-4	4	yes: UMMC or outside	lack of compliance: refused for PT etc.	improving	yes	no	no	yes	yes	no	yes	lack of compliance: refused for PT etc.	4	2	yes, based on X-ray	yes, based on X-ray	no, based on X-ray	1-2 session per month
2018	72	>65	Female		indian	Primary & Secondary education	Aided	BMI < 25 underweight or normal	BMI < 25 underweight or normal	no	no	Sedentary lifestyle		unilateral	ADL and IADL limitations, independent	no	yes	no	no	yes	no	1-2	2	yes: UMMC or outside	lack of compliance: refused for PT etc.	worsening	yes	no	yes	yes	yes	no	no	lack of compliance: refused for PT etc.	4	5				attended only one session
2018	72	>65	Female		indian	Primary & Secondary education	Aided	BMI < 25 underweight or normal	BMI < 25 underweight or normal	no	no	Sedentary lifestyle		unilateral	ADL and IADL limitations, independent	no	yes	no	no	yes	no	1-2	2	yes: UMMC or outside	lack of compliance: refused for PT etc.	worsening	yes	no	yes	yes	yes	no	no	lack of compliance: refused for PT etc.	4	5				attended only one session
2018	63	45-64	Female	Grade 3 moderate	indian		Unaided	BMI > 30 obese	BMI > 30 obese	no	no	Sedentary lifestyle	two compartment	bilatera	ADL and IADL limitations, independent	no	no	yes	no	no	no	1-2	1	yes: UMMC or outside	lack of compliance: refused for PT etc.		yes	no	no	yes	yes	no	no	lack of compliance: refused for PT etc.	4	4	yes, based on X-ray	yes, based on X-ray	no, based on X-ray	attended only one session
2018	63	45-64	Female	Grade 3 moderate	indian		Unaided	BMI > 30 obese	BMI > 30 obese	no	no	Sedentary lifestyle	two compartment	bilatera	ADL and IADL limitations, independent	no	no	yes	no	no	no	1-2	1	yes: UMMC or outside	lack of compliance: refused for PT etc.		yes	no	no	yes	yes	no	no	lack of compliance: refused for PT etc.	4	4	yes, based on X-ray	yes, based on X-ray	no, based on X-ray	attended only one session
2018	62	45-64	Female	Grade 3 moderate	malay	Primary & Secondary education	Unaided	BMI < 25 underweight or normal	BMI < 25 underweight or normal	no	no	Sedentary lifestyle	two compartment	bilatera	No limitations	no	no	yes	no	yes	no	3-4	3	yes: UMMC or outside	good compliance	worsening	yes	no	yes	yes	yes	no	no	good compliance	3	4	yes, based on X-ray	yes, based on X-ray	no, based on X-ray	1-2 session per month
2018	62	45-64	Female	Grade 3 moderate	malay	Primary & Secondary education	Unaided	BMI < 25 underweight or normal	BMI < 25 underweight or normal	no	no	Sedentary lifestyle	two compartment	bilatera	No limitations	no	no	yes	no	yes	no	3-4	3	yes: UMMC or outside	good compliance	worsening	yes	no	yes	yes	yes	no	no	good compliance	3	4	yes, based on X-ray	yes, based on X-ray	no, based on X-ray	1-2 session per month
2018	66	>65	Female	Grade 3 moderate	malay	Certificate, University & Higher education	Unaided	BMI < 25 underweight or normal	BMI < 25 underweight or normal	no	no	Sedentary lifestyle	two compartment	bilatera	ADL and IADL limitations, independent	no	no	no	no	yes	no	3-4	3	yes: UMMC or outside	good compliance	improving	yes	yes	yes	yes	yes	no	no	good compliance	5	3	no, based on X-ray	yes, based on X-ray	yes, based on X-ray	1-2 session per month
2018	66	>65	Female	Grade 3 moderate	malay	Certificate, University & Higher education	Unaided	BMI < 25 underweight or normal	BMI < 25 underweight or normal	no	no	Sedentary lifestyle	two compartment	bilatera	ADL and IADL limitations, independent	no	no	no	no	yes	no	3-4	3	yes: UMMC or outside	good compliance	improving	yes	yes	yes	yes	yes	no	no	good compliance	5	3	no, based on X-ray	yes, based on X-ray	yes, based on X-ray	1-2 session per month
2018	53	45-64	Female	Grade 0 - 2 mild	malay	Primary & Secondary education	Aided	BMI < 25 underweight or normal	BMI < 25 underweight or normal	no	no	Sedentary lifestyle	one compartment	bilatera	No limitations	no	no	no	no	no	no	1-2	1	yes: UMMC or outside	lack of compliance: refused for PT etc.	worsening	yes	yes	no	yes	no	no	no	lack of compliance: refused for PT etc.	4	6	no, based on X-ray	yes, based on X-ray	no, based on X-ray	1-2 session per month
2018	63	45-64	Male	Grade 3 moderate	malay	Primary & Secondary education	Aided	BMI < 25 underweight or normal	BMI < 25 underweight or normal	yes	no	Sedentary lifestyle	two compartment	unilateral	ADL and IADL limitations, independent	no	no	yes	no	yes	no	1-2	1	yes: UMMC or outside	lack of compliance: refused for PT etc.	improving	yes	yes	yes	yes	no	no	no	lack of compliance: refused for PT etc.	4	2	yes, based on X-ray	yes, based on X-ray	no, based on X-ray	1-2 session per month
2018	63	45-64	Male	Grade 3 moderate	malay	Primary & Secondary education	Aided	BMI < 25 underweight or normal	BMI < 25 underweight or normal	yes	no	Sedentary lifestyle	two compartment	unilateral	ADL and IADL limitations, independent	no	no	yes	no	yes	no	1-2	1	yes: UMMC or outside	lack of compliance: refused for PT etc.	improving	yes	yes	yes	yes	no	no	no	lack of compliance: refused for PT etc.	4	2	yes, based on X-ray	yes, based on X-ray	no, based on X-ray	1-2 session per month
2018	56	45-64	Female	Grade 0 - 2 mild	malay	Certificate, University & Higher education	Unaided	BMI < 25 underweight or normal	BMI < 25 underweight or normal	no	no	Sedentary lifestyle	two compartment	unilateral	ADL and IADL limitations, independent	no	no	no	no	no	no	1-2	1	yes: UMMC or outside	good compliance	improving	yes	yes	yes	yes	yes	no	no	good compliance	4	2	yes, based on X-ray	yes, based on X-ray	no, based on X-ray	1-2 session per month
2018	56	45-64	Female	Grade 0 - 2 mild	malay	Certificate, University & Higher education	Unaided	BMI < 25 underweight or normal	BMI < 25 underweight or normal	no	no	Sedentary lifestyle	two compartment	unilateral	ADL and IADL limitations, independent	no	no	no	no	no	no	1-2	1	yes: UMMC or outside	good compliance	improving	yes	yes	yes	yes	yes	no	no	good compliance	4	2	yes, based on X-ray	yes, based on X-ray	no, based on X-ray	1-2 session per month
2018	77	>65	Female		malay		Unaided	BMI 25.0–29.9 overweight	BMI 25.0–29.9 overweight	no	no	Sedentary lifestyle		unilateral	ADL and IADL limitations, independent	yes	yes	yes	no	no	no	1-2	2	yes: UMMC or outside	lack of compliance: refused for PT etc.	worsening	yes	yes	yes	yes	yes	no	no	lack of compliance: refused for PT etc.	4	5				1-2 session per month
2018	77	>65	Female		malay		Unaided	BMI 25.0–29.9 overweight	BMI 25.0–29.9 overweight	no	no	Sedentary lifestyle		unilateral	ADL and IADL limitations, independent	yes	yes	yes	no	no	no	1-2	2	yes: UMMC or outside	lack of compliance: refused for PT etc.	worsening	yes	yes	yes	yes	yes	no	no	lack of compliance: refused for PT etc.	4	5				1-2 session per month
2018	52	45-64	Male		malay	Certificate, University & Higher education	Unaided	BMI > 30 obese	BMI > 30 obese	yes	no	Sedentary lifestyle		bilatera	ADL and IADL limitations, independent	no	no	yes	yes	yes	yes	1-2	2	yes: UMMC or outside	lack of compliance: refused for PT etc.	improving	yes	yes	no	no	yes	no	no	lack of compliance: refused for PT etc.	5	4				1-2 session per month
2018	56	45-64	Male		indian	Primary & Secondary education	Unaided	BMI > 30 obese	BMI > 30 obese	yes	no	Sedentary lifestyle		unilateral	ADL and IADL limitations, independent	no	yes	yes	no	no	no	1-2	2	yes: UMMC or outside	lack of compliance: refused for PT etc.	improving	yes	no	yes	yes	yes	no	no	lack of compliance: refused for PT etc.	5	3				1-2 session per month
2018	56	45-64	Male		indian	Primary & Secondary education	Unaided	BMI > 30 obese	BMI > 30 obese	yes	no	Sedentary lifestyle		unilateral	ADL and IADL limitations, independent	no	yes	yes	no	no	no	1-2	2	yes: UMMC or outside	lack of compliance: refused for PT etc.	improving	yes	no	yes	yes	yes	no	no	lack of compliance: refused for PT etc.	5	3				1-2 session per month
2018	73	>65	Female		malay		Unaided	BMI > 30 obese	BMI > 30 obese	no	no	Sedentary lifestyle		bilatera	ADL and IADL limitations, independent	yes	no	yes	no	no	no	1-2	2	yes: UMMC or outside	lack of compliance: refused for PT etc.	worsening	yes	no	yes	yes	yes	no	no	lack of compliance: refused for PT etc.	4	5				1-2 session per month
2018	73	>65	Female		malay		Unaided	BMI > 30 obese	BMI > 30 obese	no	no	Sedentary lifestyle		bilatera	ADL and IADL limitations, independent	yes	no	yes	no	no	no	1-2	2	yes: UMMC or outside	lack of compliance: refused for PT etc.	worsening	yes	no	yes	yes	yes	no	no	lack of compliance: refused for PT etc.	4	5				1-2 session per month
2018	39	18-44	Female	Grade 0 - 2 mild	malay	Certificate, University & Higher education	Unaided	BMI > 30 obese	BMI > 30 obese	no	no	Sedentary lifestyle	one compartment	unilateral	No limitations	no	no	no	no	no	no	1-2	2	yes: UMMC or outside	good compliance	improving	yes	no	yes	yes	no	no	no	good compliance	4	1	no, based on X-ray	yes, based on X-ray	no, based on X-ray	1-2 session per month
2018	69	>65	Female	Grade 0 - 2 mild	malay		Unaided	BMI > 30 obese	BMI > 30 obese	no	no	Sedentary lifestyle		bilatera	ADL and IADL limitations, independent	yes	yes	yes	no	no	no	3-4	3	yes: UMMC or outside	good compliance	improving	yes	no	yes	yes	yes	no	no	good compliance	4	2				1-2 session per month
2018	69	>65	Female	Grade 0 - 2 mild	malay		Unaided	BMI > 30 obese	BMI > 30 obese	no	no	Sedentary lifestyle		bilatera	ADL and IADL limitations, independent	yes	yes	yes	no	no	no	3-4	3	yes: UMMC or outside	good compliance	improving	yes	no	yes	yes	yes	no	no	good compliance	4	2				1-2 session per month
2018	60	45-64	Male	Grade 3 moderate	malay	Certificate, University & Higher education	Unaided	BMI > 30 obese	BMI > 30 obese	no	no	Sedentary lifestyle	tricompartmental	bilatera	No limitations	no	yes	no	no	yes	no	1-2	2	yes: UMMC or outside	good compliance	improving	yes	yes	yes	yes	yes	no	no	good compliance	4	2	yes, based on X-ray	yes, based on X-ray	yes, based on X-ray	1-2 session per month
2018	62	45-64	Male	Grade 3 moderate	indian	Primary & Secondary education	Unaided	BMI 25.0–29.9 overweight	BMI 25.0–29.9 overweight	no	no	Sedentary lifestyle	two compartment	bilatera	ADL and IADL limitations, independent	no	no	yes	no	no	yes	1-2	2	yes: UMMC or outside	good compliance	improving	yes	yes	no	yes	no	no	no	good compliance	6	5	yes, based on X-ray	yes, based on X-ray	no, based on X-ray	1-2 session per month
2018	62	45-64	Male	Grade 3 moderate	indian	Primary & Secondary education	Unaided	BMI 25.0–29.9 overweight	BMI 25.0–29.9 overweight	no	no	Sedentary lifestyle	two compartment	bilatera	ADL and IADL limitations, independent	no	no	yes	no	no	yes	1-2	2	yes: UMMC or outside	good compliance	improving	yes	yes	no	yes	no	no	no	good compliance	6	5	yes, based on X-ray	yes, based on X-ray	no, based on X-ray	1-2 session per month
2018	67	>65	Male	Grade 3 moderate	malay	Primary & Secondary education	Unaided	BMI > 30 obese	BMI > 30 obese	no	no	Sedentary lifestyle	tricompartmental	bilatera	ADL and IADL limitations, independent	no	no	yes	no	yes	no	1-2	2	yes: UMMC or outside	good compliance	improving	yes	yes	yes	yes	yes	no	no	good compliance	5	4	yes, based on X-ray	yes, based on X-ray	yes, based on X-ray	1-2 session per month
2018	67	>65	Male	Grade 3 moderate	malay	Primary & Secondary education	Unaided	BMI > 30 obese	BMI > 30 obese	no	no	Sedentary lifestyle	tricompartmental	bilatera	ADL and IADL limitations, independent	no	no	yes	no	yes	no	1-2	2	yes: UMMC or outside	good compliance	improving	yes	yes	yes	yes	yes	no	no	good compliance	5	4	yes, based on X-ray	yes, based on X-ray	yes, based on X-ray	1-2 session per month
2018	74	>65	Female	Grade 4 severe	indian	Primary & Secondary education	Unaided	BMI > 30 obese	BMI > 30 obese	no	no	Sedentary lifestyle	tricompartmental	bilatera	ADL and IADL limitations, independent	yes	no	yes	no	no	no	1-2	2	yes: UMMC or outside	good compliance	worsening	yes	no	yes	yes	yes	no	no	good compliance	6	7	yes, based on X-ray	yes, based on X-ray	yes, based on X-ray	1-2 session per month
2018	74	>65	Female	Grade 4 severe	indian	Primary & Secondary education	Unaided	BMI > 30 obese	BMI > 30 obese	no	no	Sedentary lifestyle	tricompartmental	bilatera	ADL and IADL limitations, independent	yes	no	yes	no	no	no	1-2	2	yes: UMMC or outside	good compliance	worsening	yes	no	yes	yes	yes	no	no	good compliance	6	7	yes, based on X-ray	yes, based on X-ray	yes, based on X-ray	1-2 session per month
2018	65	>65	Male	Grade 4 severe	malay	Primary & Secondary education	Aided	BMI < 25 underweight or normal	BMI < 25 underweight or normal	yes	no	Sedentary lifestyle		unilateral	No limitations	no	no	yes	no	yes	yes	3-4	3	yes: UMMC or outside	lack of compliance: refused for PT etc.	worsening	yes	yes	no	yes	yes	no	no	lack of compliance: refused for PT etc.	5	6				1-2 session per month
2018	65	>65	Male	Grade 0 - 2 mild	indian	Primary & Secondary education	Aided	BMI < 25 underweight or normal	BMI < 25 underweight or normal	yes	yes	Sedentary lifestyle		bilatera	ADL and IADL limitations, independent	no	no	yes	yes	no	no	1-2	2	yes: UMMC or outside		worsening	no	no	no	no	no	no	no	unknown	3	5
2018	61	45-64	Male	Grade 3 moderate	chinese	Primary & Secondary education	Aided	BMI 25.0–29.9 overweight	BMI 25.0–29.9 overweight	yes	yes	Sedentary lifestyle	tricompartmental	bilatera	No limitations	no	no	yes	yes	no	yes	3-4	3	yes: UMMC or outside	lack of compliance: refused for PT etc.	worsening	yes	no	no	yes	yes	no	no	lack of compliance: refused for PT etc.	4	6	yes, based on X-ray	yes, based on X-ray	yes, based on X-ray	1-2 session per month
2019	64	45-64	Female		chinese		Unaided	BMI < 25 underweight or normal	BMI < 25 underweight or normal			Active lifestyle		bilatera	No limitations	no	yes	yes	no	no	no	1-2	2	no: no referral / refused	lack of compliance: refused for PT etc.		no	no	no	no	no	no	no	lack of compliance: refused for PT etc.	4	4
2019	64	45-64	Female		chinese		Unaided	BMI < 25 underweight or normal	BMI < 25 underweight or normal			Active lifestyle		bilatera	No limitations	no	yes	yes	no	no	no	1-2	2	no: no referral / refused	lack of compliance: refused for PT etc.		no	no	no	no	no	no	no	lack of compliance: refused for PT etc.	4	4
2019	56	45-64	Female		chinese		Aided	BMI 25.0–29.9 overweight	BMI 25.0–29.9 overweight	no		Active lifestyle		bilatera	No limitations	no	no	no	no	no	yes	3-4	3	no: no referral / refused	lack of compliance: refused for PT etc.	worsening	no	no	no	no	no	no	no	lack of compliance: refused for PT etc.	4	5
2019	56	45-64	Female		chinese		Aided	BMI 25.0–29.9 overweight	BMI 25.0–29.9 overweight	no		Active lifestyle		bilatera	No limitations	no	no	no	no	no	yes	3-4	3	no: no referral / refused	lack of compliance: refused for PT etc.	worsening	no	no	no	no	no	no	no	lack of compliance: refused for PT etc.	4	5
2019	68	>65	Female	Grade 0 - 2 mild	chinese		Aided	BMI 25.0–29.9 overweight	BMI 25.0–29.9 overweight	no		Active lifestyle	two compartment	bilatera	No limitations	no	no	yes	no	no	no	3-4	3	yes: UMMC or outside	good compliance	improving	no	no	no	no	no	no	no	good compliance	3	2	yes, based on X-ray	yes, based on X-ray	no, based on X-ray
2019	55	45-64	Male	Grade 3 moderate	indian	Primary & Secondary education	Aided	BMI 25.0–29.9 overweight	BMI 25.0–29.9 overweight	yes		Active lifestyle	two compartment	bilatera	ADL and IADL limitations, independent	no	no	yes	yes	no	no	3-4	4	no: no referral / refused	lack of compliance: refused for PT etc.	worsening	no	no	no	no	no	no	no	lack of compliance: refused for PT etc.	4	5	yes, based on X-ray	yes, based on X-ray	no, based on X-ray
2019	59	45-64	Male	Grade 0 - 2 mild	chinese		Unaided	BMI 25.0–29.9 overweight	BMI 25.0–29.9 overweight	no		Active lifestyle	two compartment	bilatera	ADL and IADL limitations, independent	no	no	no	no	no	no	1-2	2	yes: UMMC or outside	good compliance	improving	yes	no	no	yes	yes	yes	no	good compliance	6	2	yes, based on X-ray	yes, based on X-ray	no, based on X-ray	1-2 session per month
2019	72	>65	Female	Grade 3 moderate	chinese		Unaided	BMI 25.0–29.9 overweight	BMI 25.0–29.9 overweight	no		Active lifestyle	two compartment	unilateral	ADL and IADL limitations, independent	no	no	yes	yes	no	no	3-4	3	yes: UMMC or outside	good compliance	improving	yes	yes	no	yes	yes	yes	no	good compliance	4	2	yes, based on X-ray	yes, based on X-ray	no, based on X-ray	1-2 session per month
2019	73	>65	Female	Grade 3 moderate	indian		Unaided	BMI 25.0–29.9 overweight	BMI 25.0–29.9 overweight	yes		Active lifestyle	one compartment	bilatera	ADL and IADL limitations, independent	no	no	yes	yes	no	yes	1-2	2	yes: UMMC or outside	good compliance	improving	yes	no	no	no	yes	yes	no	good compliance	8	5	no, based on X-ray	yes, based on X-ray	no, based on X-ray	1-2 session per month
2019	70	>65	Male	Grade 4 severe	chinese		Aided	BMI 25.0–29.9 overweight	BMI 25.0–29.9 overweight	no		Active lifestyle		bilatera	ADL and IADL limitations, independent	no	no	yes	yes	yes	no	1-2	2	yes: UMMC or outside	good compliance	improving	yes	no	no	no	yes	yes	no	good compliance	4	2				1-2 session per month
2019	64	45-64	Male		malay	Certificate, University & Higher education	Unaided	BMI < 25 underweight or normal	BMI < 25 underweight or normal	no	no	Active lifestyle		bilatera	No limitations	no	no	yes	yes	no	no	1-2	1	no: no referral / refused		worsening	no	no	no	no	no	no	no	unknown	3	5
2019	64	45-64	Male		malay	Certificate, University & Higher education	Unaided	BMI < 25 underweight or normal	BMI < 25 underweight or normal	no	no	Active lifestyle		bilatera	No limitations	no	no	yes	yes	no	no	1-2	1	no: no referral / refused		worsening	no	no	no	no	no	no	no	unknown	3	5
2019	34	18-44	Male	Grade 0 - 2 mild	malay	Certificate, University & Higher education	Unaided	BMI < 25 underweight or normal	BMI < 25 underweight or normal	yes	no	Active lifestyle	two compartment	unilateral	No limitations	no	no	no	no	no	no	1-2	2	yes: UMMC or outside		improving	no	no	no	no	no	no	no	unknown	4	2	yes, based on X-ray	yes, based on X-ray	no, based on X-ray
2019	46	45-64	Female	Grade 0 - 2 mild	malay	Certificate, University & Higher education	Unaided	BMI < 25 underweight or normal	BMI < 25 underweight or normal	no	no	Active lifestyle	two compartment	bilatera	No limitations	no	no	no	no	no	no	1-2	2	no: no referral / refused		improving	no	no	no	no	no	no	no	unknown	4	2	yes, based on X-ray	yes, based on X-ray	no, based on X-ray
2019	46	45-64	Female	Grade 0 - 2 mild	malay	Certificate, University & Higher education	Unaided	BMI < 25 underweight or normal	BMI < 25 underweight or normal	no	no	Active lifestyle	two compartment	bilatera	No limitations	no	no	no	no	no	no	1-2	2	no: no referral / refused		improving	no	no	no	no	no	no	no	unknown	4	2	yes, based on X-ray	yes, based on X-ray	no, based on X-ray
2019	76	>65	Female		malay		Unaided	BMI 25.0–29.9 overweight	BMI 25.0–29.9 overweight	no	no	Active lifestyle		bilatera	No limitations	no	no	yes	yes	no	no	3-4	3	no: no referral / refused			no	no	no	no	no	no	no	unknown	3	3
2019	76	>65	Female		malay		Unaided	BMI 25.0–29.9 overweight	BMI 25.0–29.9 overweight	no	no	Active lifestyle		bilatera	No limitations	no	no	yes	yes	no	no	3-4	3	no: no referral / refused			no	no	no	no	no	no	no	unknown	3	3
2019	48	45-64	Female	Grade 0 - 2 mild	indian	Certificate, University & Higher education	Unaided	BMI 25.0–29.9 overweight	BMI 25.0–29.9 overweight	no	no	Active lifestyle	two compartment	bilatera	No limitations	no	no	no	no	no	no	3-4	3	no: no referral / refused			no	no	no	no	no	no	no	unknown			yes, based on X-ray	yes, based on X-ray	no, based on X-ray
2019	48	45-64	Female	Grade 0 - 2 mild	indian	Certificate, University & Higher education	Unaided	BMI 25.0–29.9 overweight	BMI 25.0–29.9 overweight	no	no	Active lifestyle	two compartment	bilatera	No limitations	no	no	no	no	no	no	3-4	3	no: no referral / refused			no	no	no	no	no	no	no	unknown			yes, based on X-ray	yes, based on X-ray	no, based on X-ray
2019	73	>65	Female	Grade 4 severe	malay		Unaided	BMI 25.0–29.9 overweight	BMI 25.0–29.9 overweight	no	no	Active lifestyle		bilatera	ADL and IADL limitations, independent	no	no	no	yes	no	no	3-4	3	no: no referral / refused		improving	no	no	no	no	no	no	no	unknown	3	2
2019	73	>65	Female	Grade 4 severe	malay	Certificate, University & Higher education	Unaided	BMI 25.0–29.9 overweight	BMI 25.0–29.9 overweight	no	no	Active lifestyle	two compartment	bilatera	ADL and IADL limitations, independent	no	no	yes	no	no	no	1-2	2	no: no referral / refused			no	no	no	no	no	no	no	unknown	4	4	yes, based on X-ray	yes, based on X-ray	no, based on X-ray
2019	63	45-64	Female	Grade 0 - 2 mild	chinese	Certificate, University & Higher education	Unaided	BMI > 30 obese	BMI > 30 obese	no	no	Active lifestyle	two compartment	bilatera	ADL and IADL limitations, independent	no	yes	yes	yes	yes	no	3-4	3	yes: UMMC or outside	good compliance	improving	yes	no	no	no	yes	yes	yes	good compliance	7	4	yes, based on X-ray	yes, based on X-ray	no, based on X-ray	1-2 session per month
2019	63	45-64	Female	Grade 0 - 2 mild	chinese	Certificate, University & Higher education	Unaided	BMI > 30 obese	BMI > 30 obese	no	no	Active lifestyle	two compartment	bilatera	ADL and IADL limitations, independent	no	yes	yes	yes	yes	no	3-4	3	yes: UMMC or outside	good compliance	improving	yes	no	no	no	yes	yes	yes	good compliance	7	4	yes, based on X-ray	yes, based on X-ray	no, based on X-ray	1-2 session per month
2019	64	45-64	Female	Grade 4 severe	malay	Certificate, University & Higher education	Unaided	BMI < 25 underweight or normal	BMI < 25 underweight or normal	no	no	Active lifestyle		bilatera	ADL and IADL limitations, independent	no	no	yes	no	no	no	3-4	3	yes: UMMC or outside	lack of compliance: refused for PT etc.	improving	yes	yes	no	no	yes	yes	no	lack of compliance: refused for PT etc.	4	3				attended only one session
2019	60	45-64	Male	Grade 4 severe	malay		Unaided	BMI 25.0–29.9 overweight	BMI 25.0–29.9 overweight	yes	no	Active lifestyle		unilateral	ADL and IADL limitations, independent	no	no	yes	yes	yes	no	1-2	1	yes: UMMC or outside	lack of compliance: refused for PT etc.	worsening	yes	no	no	no	yes	yes	no	lack of compliance: refused for PT etc.	4	6				attended only one session
2019	66	>65	Male		malay	Certificate, University & Higher education	Unaided	BMI < 25 underweight or normal	BMI < 25 underweight or normal	no	no	Active lifestyle		bilatera	ADL and IADL limitations, independent	yes	yes	yes	yes	no	no	1-2	2	yes: UMMC or outside	good compliance	improving	yes	no	no	no	yes	yes	no	good compliance	3	2				1-2 session per month
2019	66	>65	Male		malay	Certificate, University & Higher education	Unaided	BMI < 25 underweight or normal	BMI < 25 underweight or normal	no	no	Active lifestyle		bilatera	ADL and IADL limitations, independent	yes	yes	yes	yes	no	no	1-2	2	yes: UMMC or outside	good compliance	improving	yes	no	no	no	yes	yes	no	good compliance	3	2				1-2 session per month
2019	61	45-64	Male	Grade 3 moderate	malay	Certificate, University & Higher education	Unaided	BMI < 25 underweight or normal	BMI < 25 underweight or normal	no	no	Active lifestyle	one compartment	bilatera	No limitations	no	no	yes	yes	yes	no	1-2	2	yes: UMMC or outside	good compliance	improving	yes	no	no	no	yes	yes	no	good compliance	5	2	no, based on X-ray	yes, based on X-ray	no, based on X-ray	1-2 session per month
2019	60	45-64	Male	Grade 3 moderate	malay	Certificate, University & Higher education	Unaided	BMI < 25 underweight or normal	BMI < 25 underweight or normal	yes	no	Active lifestyle	two compartment	bilatera	ADL and IADL limitations, independent	no	no	no	yes	no	no	3-4	3	yes: UMMC or outside	good compliance	worsening	yes	no	no	no	yes	yes	no	good compliance	4	6	yes, based on X-ray	yes, based on X-ray	no, based on X-ray	1-2 session per month
2019	60	45-64	Male	Grade 3 moderate	malay	Certificate, University & Higher education	Unaided	BMI < 25 underweight or normal	BMI < 25 underweight or normal	yes	no	Active lifestyle	two compartment	bilatera	ADL and IADL limitations, independent	no	no	no	yes	no	no	3-4	3	yes: UMMC or outside	good compliance	worsening	yes	no	no	no	yes	yes	no	good compliance	4	6	yes, based on X-ray	yes, based on X-ray	no, based on X-ray	1-2 session per month
2019	33	18-44	Female		malay	Certificate, University & Higher education	Unaided	BMI 25.0–29.9 overweight	BMI 25.0–29.9 overweight	no	no	Active lifestyle		unilateral	No limitations	no	no	no	no	no	no	1-2	1	yes: UMMC or outside	good compliance	improving	yes	yes	no	yes	yes	yes	no	good compliance	3	1				1-2 session per month
2019	33	18-44	Female		malay	Certificate, University & Higher education	Unaided	BMI 25.0–29.9 overweight	BMI 25.0–29.9 overweight	no	no	Active lifestyle		unilateral	No limitations	no	no	no	no	no	no	1-2	1	yes: UMMC or outside	good compliance	improving	yes	yes	no	yes	yes	yes	no	good compliance	3	1				1-2 session per month
2019	57	45-64	Female	Grade 0 - 2 mild	indian	Certificate, University & Higher education	Unaided	BMI 25.0–29.9 overweight	BMI 25.0–29.9 overweight	no	no	Active lifestyle	one compartment	bilatera	No limitations	no	no	no	no	no	no	1-2	2	yes: UMMC or outside	good compliance	improving	yes	yes	no	no	yes	yes	no	good compliance	4	2	no, based on X-ray	yes, based on X-ray	no, based on X-ray	1-2 session per month
2019	60	45-64	Female	Grade 0 - 2 mild	malay	Certificate, University & Higher education	Unaided	BMI 25.0–29.9 overweight	BMI 25.0–29.9 overweight	no	no	Active lifestyle	one compartment	unilateral	No limitations	no	no	yes	yes	no	no	3-4	4	yes: UMMC or outside	good compliance	improving	yes	no	yes	yes	yes	yes	no	good compliance	4	2	no, based on X-ray	no, based on X-ray	yes, based on X-ray	1-2 session per month
2019	60	45-64	Female	Grade 0 - 2 mild	malay	Certificate, University & Higher education	Unaided	BMI 25.0–29.9 overweight	BMI 25.0–29.9 overweight	no	no	Active lifestyle	one compartment	unilateral	No limitations	no	no	yes	yes	no	no	3-4	4	yes: UMMC or outside	good compliance	improving	yes	no	yes	yes	yes	yes	no	good compliance	4	2	no, based on X-ray	no, based on X-ray	yes, based on X-ray	1-2 session per month
2019	54	45-64	Female	Grade 3 moderate	chinese	Certificate, University & Higher education	Unaided	BMI 25.0–29.9 overweight	BMI 25.0–29.9 overweight	no	no	Active lifestyle		bilatera	No limitations	no	no	yes	yes	no	no	1-2	2	yes: UMMC or outside	lack of compliance: refused for PT etc.	worsening	yes	yes	no	yes	yes	yes	no	lack of compliance: refused for PT etc.	3	5				1-2 session per month
2019	54	45-64	Female	Grade 3 moderate	chinese	Certificate, University & Higher education	Unaided	BMI 25.0–29.9 overweight	BMI 25.0–29.9 overweight	no	no	Active lifestyle		bilatera	No limitations	no	no	yes	yes	no	no	1-2	2	yes: UMMC or outside	lack of compliance: refused for PT etc.	worsening	yes	yes	no	yes	yes	yes	no	lack of compliance: refused for PT etc.	3	5				1-2 session per month
2019	71	>65	Female		chinese	Primary & Secondary education	Aided	BMI 25.0–29.9 overweight	BMI 25.0–29.9 overweight	no	no	Active lifestyle		bilatera	No limitations	no	no	no	no	no	no	1-2	2	yes: UMMC or outside	good compliance	improving	yes	yes	no	yes	yes	yes	no	good compliance	3	1				1-2 session per month
2019	56	45-64	Female	Grade 0 - 2 mild	chinese		Aided	BMI > 30 obese	BMI > 30 obese	no	no	Active lifestyle	two compartment	bilatera	No limitations	no	no	yes	yes	no	no	1-2	2	yes: UMMC or outside	lack of compliance: refused for PT etc.	improving	yes	no	no	yes	yes	yes	no	lack of compliance: refused for PT etc.	2	1	yes, based on X-ray	yes, based on X-ray	no, based on X-ray	1-2 session per month
2019	48	45-64	Male	Grade 0 - 2 mild	malay	Certificate, University & Higher education	Unaided	BMI < 25 underweight or normal	BMI < 25 underweight or normal	no	no	Active lifestyle	one compartment	bilatera	No limitations	yes	no	yes	yes	no	no	1-2	2	yes: UMMC or outside	good compliance	improving	yes	yes	no	no	yes	no	no	good compliance	4	2	no, based on X-ray	yes, based on X-ray	no, based on X-ray	1-2 session per month
2019	48	45-64	Male	Grade 0 - 2 mild	malay	Certificate, University & Higher education	Unaided	BMI < 25 underweight or normal	BMI < 25 underweight or normal	no	no	Active lifestyle	one compartment	bilatera	No limitations	yes	no	yes	yes	no	no	1-2	2	yes: UMMC or outside	good compliance	improving	yes	yes	no	no	yes	no	no	good compliance	4	2	no, based on X-ray	yes, based on X-ray	no, based on X-ray	1-2 session per month
2019	74	>65	Male		chinese	Primary & Secondary education	Unaided	BMI < 25 underweight or normal	BMI < 25 underweight or normal	no	yes	Active lifestyle		unilateral	ADL and IADL limitations, independent	no	yes	yes	yes	no	no	1-2	2	yes: UMMC or outside		worsening	no	no	no	no	no	no	no	unknown	4	7
2019	61	45-64	Male	Grade 3 moderate	chinese	Certificate, University & Higher education	Unaided	BMI < 25 underweight or normal	BMI < 25 underweight or normal	yes	yes	Active lifestyle	two compartment	bilatera	ADL and IADL limitations, independent	no	no	yes	yes	yes	yes	3-4	4	yes: UMMC or outside		worsening	no	no	no	no	no	no	no	unknown	5	6	yes, based on X-ray	yes, based on X-ray	no, based on X-ray
2019	60	45-64	Male		chinese		Unaided	BMI 25.0–29.9 overweight	BMI 25.0–29.9 overweight	no	yes	Active lifestyle		unilateral	ADL and IADL limitations, independent	no	no	yes	no	no	no	1-2	2	no: no referral / refused	lack of compliance: refused for PT etc.	worsening	no	no	no	no	no	no	no	lack of compliance: refused for PT etc.	3	5
2019	62	45-64	Female	Grade 0 - 2 mild	chinese	Certificate, University & Higher education	Unaided	BMI 25.0–29.9 overweight	BMI 25.0–29.9 overweight	no	yes	Active lifestyle	two compartment	bilatera	No limitations	no	yes	no	no	no	no	1-2	1	no: no referral / refused		improving	no	no	no	no	no	no	no	unknown	4	2	yes, based on X-ray	yes, based on X-ray	no, based on X-ray
2019	62	45-64	Female	Grade 0 - 2 mild	chinese	Certificate, University & Higher education	Unaided	BMI 25.0–29.9 overweight	BMI 25.0–29.9 overweight	no	yes	Active lifestyle	two compartment	bilatera	No limitations	no	yes	no	no	no	no	1-2	1	no: no referral / refused		improving	no	no	no	no	no	no	no	unknown	4	2	yes, based on X-ray	yes, based on X-ray	no, based on X-ray
2019	66	>65	Male	Grade 3 moderate	chinese	Primary & Secondary education	Aided	BMI < 25 underweight or normal	BMI < 25 underweight or normal	yes	yes	Active lifestyle		bilatera	ADL and IADL limitations, independent	no	no	yes	yes	no	no	3-4	3	yes: UMMC or outside		worsening	yes	no	yes	no	yes	yes	no	unknown	4	5				attended only one session
2019	49	45-64	Male	Grade 0 - 2 mild	chinese	Primary & Secondary education	Unaided	BMI 25.0–29.9 overweight	BMI 25.0–29.9 overweight	yes	yes	Active lifestyle	two compartment	bilatera	No limitations	no	no	yes	yes	no	no	1-2	2	yes: UMMC or outside		worsening	yes	no	no	no	yes	yes	no	unknown	3	4	yes, based on X-ray	yes, based on X-ray	no, based on X-ray	attended only one session
2019	45	45-64	Male	Grade 0 - 2 mild	chinese	Primary & Secondary education	Unaided	BMI < 25 underweight or normal	BMI < 25 underweight or normal	yes	yes	Active lifestyle	one compartment	bilatera	No limitations	no	no	yes	no	no	no	1-2	2	yes: UMMC or outside	good compliance	improving	yes	no	no	no	yes	yes	no	good compliance	4	2	no, based on X-ray	yes, based on X-ray	no, based on X-ray	1-2 session per month
2019	65	>65	Male	Grade 4 severe	chinese		Unaided	BMI 25.0–29.9 overweight	BMI 25.0–29.9 overweight	no	yes	Active lifestyle	tricompartmental	bilatera	ADL and IADL limitations, independent	no	no	no	no	no	yes	3-4	3	yes: UMMC or outside	lack of compliance: refused for PT etc.	worsening	yes	yes	no	no	yes	yes	no	lack of compliance: refused for PT etc.	3	5	yes, based on X-ray	yes, based on X-ray	yes, based on X-ray	1-2 session per month
2019	80	>65	Female	Grade 4 severe	indian		Unaided	BMI 25.0–29.9 overweight	BMI 25.0–29.9 overweight	no	yes	Active lifestyle	two compartment	bilatera	ADL and IADL limitations, independent	no	yes	yes	no	no	no	3-4	3	yes: UMMC or outside	good compliance	worsening	yes	no	no	no	yes	yes	no	good compliance	4	6	yes, based on X-ray	yes, based on X-ray	no, based on X-ray	1-2 session per month
2019	71	>65	Female		chinese		Unaided	BMI < 25 underweight or normal	BMI < 25 underweight or normal	no		Sedentary lifestyle		unilateral	ADL and IADL limitations, independent	no	no	yes	yes	yes	no	1-2	2	no: no referral / refused	lack of compliance: refused for PT etc.	worsening	no	no	no	no	no	no	no	lack of compliance: refused for PT etc.	4	5
2019	71	>65	Female		chinese		Unaided	BMI < 25 underweight or normal	BMI < 25 underweight or normal	no		Sedentary lifestyle		unilateral	ADL and IADL limitations, independent	no	no	yes	yes	yes	no	1-2	2	no: no referral / refused	lack of compliance: refused for PT etc.	worsening	no	no	no	no	no	no	no	lack of compliance: refused for PT etc.	4	5
2019	52	45-64	Male	Grade 4 severe	indian	Certificate, University & Higher education	Unaided	BMI < 25 underweight or normal	BMI < 25 underweight or normal	yes		Sedentary lifestyle		unilateral	ADL and IADL limitations, independent	no	no	yes	yes	no	no	1-2	1	no: no referral / refused	lack of compliance: refused for PT etc.	worsening	no	no	no	no	no	no	no	lack of compliance: refused for PT etc.	4	5
2019	52	45-64	Male	Grade 4 severe	indian	Certificate, University & Higher education	Unaided	BMI < 25 underweight or normal	BMI < 25 underweight or normal	yes		Sedentary lifestyle		unilateral	ADL and IADL limitations, independent	no	no	yes	yes	no	no	1-2	1	no: no referral / refused	lack of compliance: refused for PT etc.	worsening	no	no	no	no	no	no	no	lack of compliance: refused for PT etc.	4	5
2019	80	>65	Female	Grade 4 severe	malay		Unaided	BMI < 25 underweight or normal	BMI < 25 underweight or normal			Sedentary lifestyle	two compartment	bilatera	ADL and IADL limitations, independent	yes	no	yes	yes	yes	yes	3-4	4	no: no referral / refused	lack of compliance: refused for PT etc.	worsening	no	no	no	no	no	no	no	lack of compliance: refused for PT etc.	5	6	yes, based on X-ray	yes, based on X-ray	no, based on X-ray
2019	80	>65	Female	Grade 4 severe	malay		Unaided	BMI < 25 underweight or normal	BMI < 25 underweight or normal			Sedentary lifestyle	two compartment	bilatera	ADL and IADL limitations, independent	yes	no	yes	yes	yes	yes	3-4	4	no: no referral / refused	lack of compliance: refused for PT etc.	worsening	no	no	no	no	no	no	no	lack of compliance: refused for PT etc.	5	6	yes, based on X-ray	yes, based on X-ray	no, based on X-ray
2019	76	>65	Female		chinese			BMI < 25 underweight or normal	BMI < 25 underweight or normal	no		Sedentary lifestyle		bilatera	ADL and IADL limitations, independent	yes	no	yes	yes	no	no	3-4	3	no: no referral / refused		worsening	no	no	no	no	no	no	no	unknown	3	5
2019	80	>65	Female		chinese			BMI 25.0–29.9 overweight	BMI 25.0–29.9 overweight			Sedentary lifestyle		bilatera	ADL and IADL limitations, independent	yes	no	yes	yes	yes	no	1-2	2	no: no referral / refused		worsening	no	no	no	no	no	no	no	unknown	2	5
2019	71	>65	Male		chinese		Unaided	BMI 25.0–29.9 overweight	BMI 25.0–29.9 overweight	no		Sedentary lifestyle		bilatera	No limitations	no	no	yes	yes	no	no	1-2	2	no: no referral / refused	lack of compliance: refused for PT etc.	worsening	no	no	no	no	no	no	no	lack of compliance: refused for PT etc.	3	6
2019	43	18-44	Female		chinese	Certificate, University & Higher education	Unaided	BMI > 30 obese	BMI > 30 obese			Sedentary lifestyle		bilatera	No limitations	no	no	no	no	no	no	1-2	2	yes: UMMC or outside			no	no	no	no	no	no	no	unknown	4	4
2019	43	18-44	Female		chinese	Certificate, University & Higher education	Unaided	BMI > 30 obese	BMI > 30 obese			Sedentary lifestyle		bilatera	No limitations	no	no	no	no	no	no	1-2	2	yes: UMMC or outside			no	no	no	no	no	no	no	unknown	4	4
2019	77	>65	Male		chinese		Unaided	BMI 25.0–29.9 overweight	BMI 25.0–29.9 overweight	no		Sedentary lifestyle		bilatera	ADL and IADL limitations, independent	yes	yes	yes	no	no	no	1-2	2	yes: UMMC or outside		worsening	no	no	no	no	no	no	no	unknown	4	5
2019	81	>65	Male		indian		Unaided	BMI 25.0–29.9 overweight	BMI 25.0–29.9 overweight	no		Sedentary lifestyle		bilatera	ADL and IADL limitations, independent	yes	no	yes	no	no	no	3-4	3	yes: UMMC or outside		worsening	no	no	no	no	no	no	no	unknown	4	5
2019	81	>65	Male		indian		Unaided	BMI 25.0–29.9 overweight	BMI 25.0–29.9 overweight	no		Sedentary lifestyle		bilatera	ADL and IADL limitations, independent	yes	no	yes	no	no	no	3-4	3	yes: UMMC or outside		worsening	no	no	no	no	no	no	no	unknown	4	5
2019	61	45-64	Male	Grade 3 moderate	indian	Primary & Secondary education	Unaided	BMI 25.0–29.9 overweight	BMI 25.0–29.9 overweight	no		Sedentary lifestyle		unilateral	No limitations	no	no	yes	yes	no	no	3-4	3	no: no referral / refused	lack of compliance: refused for PT etc.		no	no	no	no	no	no	no	lack of compliance: refused for PT etc.
2019	82	>65	Female	Grade 3 moderate	chinese		Unaided	BMI 25.0–29.9 overweight	BMI 25.0–29.9 overweight			Sedentary lifestyle	tricompartmental	bilatera	ADL and IADL limitations, independent	no	no	yes	no	no	no	1-2	2	no: no referral / refused	lack of compliance: refused for PT etc.	worsening	no	no	no	no	no	no	no	lack of compliance: refused for PT etc.	4	5	yes, based on X-ray	yes, based on X-ray	yes, based on X-ray
2019	82	>65	Female	Grade 3 moderate	chinese		Unaided	BMI 25.0–29.9 overweight	BMI 25.0–29.9 overweight			Sedentary lifestyle	tricompartmental	bilatera	ADL and IADL limitations, independent	no	no	yes	no	no	no	1-2	2	no: no referral / refused	lack of compliance: refused for PT etc.	worsening	no	no	no	no	no	no	no	lack of compliance: refused for PT etc.	4	5	yes, based on X-ray	yes, based on X-ray	yes, based on X-ray
2019	80	>65	Male	Grade 4 severe	chinese		Unaided	BMI 25.0–29.9 overweight	BMI 25.0–29.9 overweight	no		Sedentary lifestyle		bilatera	ADL and IADL limitations, independent	yes	yes	yes	yes	yes	no	3-4	3	no: no referral / refused		worsening	no	no	no	no	no	no	no	unknown	3	4
2019	50	45-64	Female	Grade 3 moderate	indian	Primary & Secondary education	Aided	BMI < 25 underweight or normal	BMI < 25 underweight or normal	no		Sedentary lifestyle	two compartment	bilatera	ADL and IADL limitations, independent	no	no	no	no	no	no	3-4	3	no: no referral / refused	lack of compliance: refused for PT etc.		no	no	no	no	no	no	no	lack of compliance: refused for PT etc.	5	5	yes, based on X-ray	yes, based on X-ray	no, based on X-ray
2019	55	45-64	Female		chinese		Aided	BMI 25.0–29.9 overweight	BMI 25.0–29.9 overweight	no		Sedentary lifestyle		unilateral	ADL and IADL limitations, independent	no	no	yes	yes	no	no	1-2	1	yes: UMMC or outside	lack of compliance: refused for PT etc.	worsening	no	no	no	no	no	no	no	lack of compliance: refused for PT etc.	3	4
2019	55	45-64	Female		chinese		Aided	BMI 25.0–29.9 overweight	BMI 25.0–29.9 overweight	no		Sedentary lifestyle		unilateral	ADL and IADL limitations, independent	no	no	yes	yes	no	no	1-2	1	yes: UMMC or outside	lack of compliance: refused for PT etc.	worsening	no	no	no	no	no	no	no	lack of compliance: refused for PT etc.	3	4
2019	65	>65	Male	Grade 4 severe	indian	Primary & Secondary education	Aided	BMI 25.0–29.9 overweight	BMI 25.0–29.9 overweight	yes		Sedentary lifestyle		unilateral	No limitations	no	yes	yes	no	no	no	3-4	3	no: no referral / refused		worsening	no	no	no	no	no	no	no	unknown	3	4
2019	65	>65	Male	Grade 4 severe	indian	Primary & Secondary education	Aided	BMI 25.0–29.9 overweight	BMI 25.0–29.9 overweight	yes		Sedentary lifestyle		unilateral	No limitations	no	yes	yes	no	no	no	3-4	3	no: no referral / refused		worsening	no	no	no	no	no	no	no	unknown	3	4
2019	74	>65	Male	Grade 3 moderate	chinese		Unaided	BMI < 25 underweight or normal	BMI < 25 underweight or normal	no		Sedentary lifestyle		unilateral	ADL and IADL limitations, independent	yes	no	yes	yes	no	no	3-4	3	yes: UMMC or outside			yes	no	no	yes	yes	yes	no	unknown						attended only one session
2019	68	>65	Female	Grade 3 moderate	chinese		Unaided	BMI 25.0–29.9 overweight	BMI 25.0–29.9 overweight	no		Sedentary lifestyle		bilatera	No limitations	no	yes	yes	yes	no	yes	3-4	4	yes: UMMC or outside	lack of compliance: refused for PT etc.	worsening	yes	yes	no	yes	yes	yes	no	lack of compliance: refused for PT etc.	5	6				attended only one session
2019	52	45-64	Male	Grade 3 moderate	indian	Certificate, University & Higher education	Unaided	BMI > 30 obese	BMI > 30 obese	yes		Sedentary lifestyle	one compartment	bilatera	ADL and IADL limitations, independent	no	no	yes	yes	no	no	1-2	2	yes: UMMC or outside	lack of compliance: refused for PT etc.	worsening	yes	no	no	no	yes	yes	no	lack of compliance: refused for PT etc.	3	4	no, based on X-ray	yes, based on X-ray	no, based on X-ray	attended only one session
2019	52	45-64	Male	Grade 3 moderate	indian	Certificate, University & Higher education	Unaided	BMI > 30 obese	BMI > 30 obese	yes		Sedentary lifestyle	one compartment	bilatera	ADL and IADL limitations, independent	no	no	yes	yes	no	no	1-2	2	yes: UMMC or outside	lack of compliance: refused for PT etc.	worsening	yes	no	no	no	yes	yes	no	lack of compliance: refused for PT etc.	3	4	no, based on X-ray	yes, based on X-ray	no, based on X-ray	attended only one session
2019	76	>65	Male	Grade 4 severe	chinese		Unaided	BMI 25.0–29.9 overweight	BMI 25.0–29.9 overweight	no		Sedentary lifestyle		bilatera	ADL and IADL limitations, independent	yes	no	yes	yes	no	no	3-4	3	yes: UMMC or outside		worsening	yes	no	no	no	yes	yes	no	unknown	4	5				attended only one session
2019	55	45-64	Female	Grade 4 severe	chinese		Unaided	BMI < 25 underweight or normal	BMI < 25 underweight or normal	no		Sedentary lifestyle	two compartment	bilatera	ADL and IADL limitations, independent	yes	no	no	no	no	yes	3-4	4	yes: UMMC or outside	lack of compliance: refused for PT etc.	worsening	yes	yes	yes	yes	yes	yes	no	lack of compliance: refused for PT etc.	5	5	yes, based on X-ray	yes, based on X-ray	no, based on X-ray	1-2 session per month
2019	64	45-64	Female	Grade 4 severe	indian		Unaided	BMI < 25 underweight or normal	BMI < 25 underweight or normal	no		Sedentary lifestyle	two compartment	bilatera	ADL and IADL limitations, independent	yes	no	yes	yes	no	yes	3-4	4	yes: UMMC or outside	lack of compliance: refused for PT etc.	worsening	yes	yes	no	yes	yes	yes	no	lack of compliance: refused for PT etc.	5	6	yes, based on X-ray	yes, based on X-ray	no, based on X-ray	1-2 session per month
2019	68	>65	Female		indian	Certificate, University & Higher education	Unaided	BMI < 25 underweight or normal	BMI < 25 underweight or normal	no		Sedentary lifestyle		bilatera	ADL and IADL limitations, independent	no	no	yes	yes	yes	yes	3-4	4	yes: UMMC or outside	lack of compliance: refused for PT etc.	worsening	yes	no	no	yes	yes	yes	no	lack of compliance: refused for PT etc.	5	6				1-2 session per month
2019	76	>65	Female		chinese		Unaided	BMI 25.0–29.9 overweight	BMI 25.0–29.9 overweight	no		Sedentary lifestyle		bilatera	ADL and IADL limitations, independent	yes	yes	yes	yes	no	no	3-4	3	yes: UMMC or outside	good compliance	improving	yes	yes	yes	yes	yes	yes	no	good compliance	4	2				1-2 session per month
2019	76	>65	Female		chinese		Unaided	BMI 25.0–29.9 overweight	BMI 25.0–29.9 overweight	no		Sedentary lifestyle		bilatera	ADL and IADL limitations, independent	yes	yes	yes	yes	no	no	3-4	3	yes: UMMC or outside	good compliance	improving	yes	yes	yes	yes	yes	yes	no	good compliance	4	2				1-2 session per month
2019	75	>65	Female	Grade 3 moderate	chinese		Unaided	BMI 25.0–29.9 overweight	BMI 25.0–29.9 overweight	no		Sedentary lifestyle	two compartment	unilateral	ADL and IADL limitations, independent	no	yes	yes	yes	no	no	3-4	3	yes: UMMC or outside	good compliance	improving	yes	no	no	yes	yes	yes	no	good compliance	4	2	yes, based on X-ray	yes, based on X-ray	no, based on X-ray	1-2 session per month
2019	76	>65	Female	Grade 3 moderate	chinese		Unaided	BMI 25.0–29.9 overweight	BMI 25.0–29.9 overweight	no		Sedentary lifestyle	two compartment	bilatera	ADL and IADL limitations, independent	yes	yes	yes	yes	no	yes	3-4	3	yes: UMMC or outside	lack of compliance: refused for PT etc.	worsening	yes	no	no	yes	yes	yes	no	lack of compliance: refused for PT etc.	4	5	yes, based on X-ray	yes, based on X-ray	no, based on X-ray	1-2 session per month
2019	76	>65	Female	Grade 3 moderate	chinese		Unaided	BMI 25.0–29.9 overweight	BMI 25.0–29.9 overweight	no		Sedentary lifestyle	two compartment	bilatera	ADL and IADL limitations, independent	yes	yes	yes	yes	no	yes	3-4	3	yes: UMMC or outside	lack of compliance: refused for PT etc.	worsening	yes	no	no	yes	yes	yes	no	lack of compliance: refused for PT etc.	4	5	yes, based on X-ray	yes, based on X-ray	no, based on X-ray	1-2 session per month
2019	79	>65	Male	Grade 3 moderate	indian		Unaided	BMI > 30 obese	BMI > 30 obese	yes		Sedentary lifestyle	tricompartmental	unilateral	ADL and IADL limitations, independent	yes	yes	yes	yes	no	no	3-4	3	yes: UMMC or outside	lack of compliance: refused for PT etc.		yes	no	no	no	yes	yes	no	lack of compliance: refused for PT etc.			yes, based on X-ray	yes, based on X-ray	yes, based on X-ray	1-2 session per month
2019	70	>65	Male	Grade 4 severe	indian	Primary & Secondary education	Aided	BMI 25.0–29.9 overweight	BMI 25.0–29.9 overweight	yes		Sedentary lifestyle		unilateral	ADL and IADL limitations, independent	no	yes	yes	no	no	no	1-2	1	yes: UMMC or outside	good compliance	worsening	yes	yes	no	no	yes	yes	no	good compliance	4	5				1-2 session per month
2019	70	>65	Male	Grade 4 severe	indian	Primary & Secondary education	Aided	BMI 25.0–29.9 overweight	BMI 25.0–29.9 overweight	yes		Sedentary lifestyle		unilateral	ADL and IADL limitations, independent	no	yes	yes	no	no	no	1-2	1	yes: UMMC or outside	good compliance	worsening	yes	yes	no	no	yes	yes	no	good compliance	4	5				1-2 session per month
2019	73	>65	Female	Grade 3 moderate	indian		Unaided	BMI 25.0–29.9 overweight	BMI 25.0–29.9 overweight	no		Sedentary lifestyle	two compartment	unilateral	ADL and IADL limitations, independent	yes	no	yes	yes	yes	no	3-4	3	yes: UMMC or outside	good compliance	improving	yes	yes	no	no	yes	no	no	good compliance	6	4	yes, based on X-ray	yes, based on X-ray	no, based on X-ray	1-2 session per month
2019	58	45-64	Female	Grade 4 severe	malay	Certificate, University & Higher education	Unaided	BMI < 25 underweight or normal	BMI < 25 underweight or normal	no	no	Sedentary lifestyle		unilateral	No limitations	no	no	yes	yes	yes	no	1-2	1	no: no referral / refused			no	no	no	no	no	no	no	unknown	2	2
2019	76	>65	Female	Grade 4 severe	malay		Unaided	BMI < 25 underweight or normal	BMI < 25 underweight or normal	no	no	Sedentary lifestyle	two compartment	bilatera	ADL and IADL limitations, independent	yes	yes	yes	yes	no	no	1-2	2	no: no referral / refused	lack of compliance: refused for PT etc.		no	no	no	no	no	no	no	lack of compliance: refused for PT etc.	3	3	yes, based on X-ray	yes, based on X-ray	no, based on X-ray
2019	63	45-64	Male	Grade 3 moderate	malay	Primary & Secondary education	Aided	BMI < 25 underweight or normal	BMI < 25 underweight or normal	no	no	Sedentary lifestyle	two compartment	bilatera	No limitations	no	no	yes	yes	no	yes	3-4	3	yes: UMMC or outside		worsening	no	no	no	no	no	no	no	unknown	5	6	yes, based on X-ray	yes, based on X-ray	no, based on X-ray
2019	73	>65	Female	Grade 0 - 2 mild	malay		Unaided	BMI < 25 underweight or normal	BMI < 25 underweight or normal	no	no	Sedentary lifestyle		bilatera	ADL and IADL limitations, independent	no	yes	yes	yes	no	yes	3-4	4	no: no referral / refused		worsening	no	no	no	no	no	no	no	unknown	4	6
2019	80	>65	Male		indian		Unaided	BMI 25.0–29.9 overweight	BMI 25.0–29.9 overweight	no	no	Sedentary lifestyle		bilatera	ADL and IADL limitations, independent	yes	yes	yes	yes	yes	no	3-4	3	yes: UMMC or outside		worsening	no	no	no	no	no	no	no	unknown	4	6
2019	33	18-44	Female		malay	Certificate, University & Higher education	Unaided	BMI > 30 obese	BMI > 30 obese	yes	no	Sedentary lifestyle		bilatera	ADL and IADL limitations, independent	no	yes	no	no	no	no	1-2	1	no: no referral / refused	lack of compliance: refused for PT etc.	worsening	no	no	no	no	no	no	no	lack of compliance: refused for PT etc.	3	5
2019	64	45-64	Female		indian		Unaided	BMI > 30 obese	BMI > 30 obese	no	no	Sedentary lifestyle		unilateral	ADL and IADL limitations, independent	no	no	yes	yes	yes	no	1-2	2	no: no referral / refused		improving	no	no	no	no	no	no	no	unknown	4	2
2019	74	>65	Female		malay		Unaided	BMI > 30 obese	BMI > 30 obese	no	no	Sedentary lifestyle		bilatera	ADL and IADL limitations, independent	no	no	yes	no	no	no	1-2	2	no: no referral / refused	lack of compliance: refused for PT etc.	worsening	no	no	no	no	no	no	no	lack of compliance: refused for PT etc.	4	5
2019	69	>65	Male	Grade 3 moderate	malay	Certificate, University & Higher education	Unaided	BMI 25.0–29.9 overweight	BMI 25.0–29.9 overweight	no	no	Sedentary lifestyle	two compartment	bilatera	ADL and IADL limitations, independent	no	no	yes	yes	no	no	3-4	3	yes: UMMC or outside		improving	no	no	no	no	no	no	no	unknown	4	2	yes, based on X-ray	yes, based on X-ray	no, based on X-ray
2019	69	>65	Male	Grade 3 moderate	malay	Certificate, University & Higher education	Unaided	BMI 25.0–29.9 overweight	BMI 25.0–29.9 overweight	no	no	Sedentary lifestyle	two compartment	bilatera	ADL and IADL limitations, independent	no	no	yes	yes	no	no	3-4	3	yes: UMMC or outside		improving	no	no	no	no	no	no	no	unknown	4	2	yes, based on X-ray	yes, based on X-ray	no, based on X-ray
2019	73	>65	Male	Grade 3 moderate	malay		Unaided	BMI 25.0–29.9 overweight	BMI 25.0–29.9 overweight	no	no	Sedentary lifestyle		unilateral	ADL and IADL limitations, independent	yes	no	yes	yes	no	no	3-4	3	yes: UMMC or outside		worsening	no	no	no	no	no	no	no	unknown	4	5
2019	75	>65	Male	Grade 3 moderate	malay		Unaided	BMI > 30 obese	BMI > 30 obese	no	no	Sedentary lifestyle		bilatera	ADL and IADL limitations, independent	no	no	yes	yes	no	no	3-4	3	no: no referral / refused	lack of compliance: refused for PT etc.	worsening	no	no	no	no	no	no	no	lack of compliance: refused for PT etc.	4	6
2019	55	45-64	Female	Grade 3 moderate	malay		Unaided	BMI > 30 obese	BMI > 30 obese	no	no	Sedentary lifestyle	tricompartmental	bilatera	ADL and IADL limitations, independent	yes	yes	yes	yes	no	no	3-4	3	yes: UMMC or outside			no	no	no	no	no	no	no	unknown	5	5	yes, based on X-ray	yes, based on X-ray	yes, based on X-ray
2019	55	45-64	Female	Grade 3 moderate	malay		Unaided	BMI > 30 obese	BMI > 30 obese	no	no	Sedentary lifestyle	tricompartmental	bilatera	ADL and IADL limitations, independent	yes	yes	yes	yes	no	no	3-4	3	yes: UMMC or outside			no	no	no	no	no	no	no	unknown	5	5	yes, based on X-ray	yes, based on X-ray	yes, based on X-ray
2019	63	45-64	Female	Grade 4 severe	malay		Unaided	BMI 25.0–29.9 overweight	BMI 25.0–29.9 overweight	no	no	Sedentary lifestyle		unilateral	ADL and IADL limitations, independent	no	no	no	no	no	no	3-4	3	yes: UMMC or outside		worsening	no	no	no	no	no	no	no	unknown	3	5
2019	67	>65	Male		malay		Aided	BMI 25.0–29.9 overweight	BMI 25.0–29.9 overweight	no	no	Sedentary lifestyle		unilateral	ADL and IADL limitations, independent	yes	no	yes	yes	yes	no	1-2	2	yes: UMMC or outside		improving	no	no	no	no	no	no	no	unknown	3	2
2019	67	>65	Male		malay		Aided	BMI 25.0–29.9 overweight	BMI 25.0–29.9 overweight	no	no	Sedentary lifestyle		unilateral	ADL and IADL limitations, independent	yes	no	yes	yes	yes	no	1-2	2	yes: UMMC or outside		improving	no	no	no	no	no	no	no	unknown	3	2
2019	52	45-64	Female		malay		Unaided	BMI > 30 obese	BMI > 30 obese	no	no	Sedentary lifestyle		unilateral	ADL and IADL limitations, independent	no	yes	yes	yes	no	no	1-2	2	yes: UMMC or outside		improving	yes	no	no	no	yes	yes	yes	unknown	3	2				attended only one session
2019	53	45-64	Female		malay	Certificate, University & Higher education	Unaided	BMI > 30 obese	BMI > 30 obese	no	no	Sedentary lifestyle		unilateral	ADL and IADL limitations, independent	no	no	no	no	no	yes	1-2	2	yes: UMMC or outside		improving	yes	no	no	yes	yes	yes	yes	unknown	3	2				attended only one session
2019	51	45-64	Female	Grade 0 - 2 mild	indian	Primary & Secondary education	Aided	BMI < 25 underweight or normal	BMI < 25 underweight or normal	no	no	Sedentary lifestyle	two compartment	bilatera	No limitations	no	yes	no	no	no	no	1-2	1	yes: UMMC or outside	good compliance	improving	yes	no	no	yes	yes	yes	yes	good compliance	5	2	yes, based on X-ray	yes, based on X-ray	no, based on X-ray	1-2 session per month
2019	69	>65	Female		chinese		Unaided	BMI > 30 obese	BMI > 30 obese	no	no	Sedentary lifestyle		bilatera	ADL and IADL limitations, independent	no	no	yes	yes	no	no	1-2	2	yes: UMMC or outside	lack of compliance: refused for PT etc.	improving	yes	yes	no	yes	yes	yes	yes	lack of compliance: refused for PT etc.	5	2				1-2 session per month
2019	69	>65	Female		chinese		Unaided	BMI > 30 obese	BMI > 30 obese	no	no	Sedentary lifestyle		bilatera	ADL and IADL limitations, independent	no	no	yes	yes	no	no	1-2	2	yes: UMMC or outside	lack of compliance: refused for PT etc.	improving	yes	yes	no	yes	yes	yes	yes	lack of compliance: refused for PT etc.	5	2				1-2 session per month
2019	57	45-64	Female	Grade 0 - 2 mild	malay		Unaided	BMI > 30 obese	BMI > 30 obese	no	no	Sedentary lifestyle	one compartment	bilatera	ADL and IADL limitations, independent	no	no	yes	yes	no	no	3-4	3	yes: UMMC or outside	good compliance	improving	yes	no	no	yes	yes	yes	yes	good compliance	7	3	no, based on X-ray	yes, based on X-ray	no, based on X-ray	1-2 session per month
2019	57	45-64	Female	Grade 0 - 2 mild	malay		Unaided	BMI > 30 obese	BMI > 30 obese	no	no	Sedentary lifestyle	one compartment	bilatera	ADL and IADL limitations, independent	no	no	yes	yes	no	no	3-4	3	yes: UMMC or outside	good compliance	improving	yes	no	no	yes	yes	yes	yes	good compliance	7	3	no, based on X-ray	yes, based on X-ray	no, based on X-ray	1-2 session per month
2019	61	45-64	Female	Grade 0 - 2 mild	malay		Unaided	BMI > 30 obese	BMI > 30 obese	no	no	Sedentary lifestyle	two compartment	bilatera	ADL and IADL limitations, independent	yes	yes	yes	yes	no	no	1-2	2	yes: UMMC or outside	lack of compliance: refused for PT etc.	improving	yes	no	no	no	yes	yes	yes	lack of compliance: refused for PT etc.	4	3	yes, based on X-ray	yes, based on X-ray	no, based on X-ray	1-2 session per month
2019	40	18-44	Female	Grade 3 moderate	indian		Unaided	BMI > 30 obese	BMI > 30 obese	no	no	Sedentary lifestyle	two compartment	bilatera	ADL and IADL limitations, independent	no	yes	yes	yes	no	no	1-2	1	yes: UMMC or outside	lack of compliance: refused for PT etc.	improving	yes	no	no	yes	yes	yes	yes	lack of compliance: refused for PT etc.	3	2	yes, based on X-ray	yes, based on X-ray	no, based on X-ray	1-2 session per month
2019	60	45-64	Female	Grade 4 severe	chinese	Certificate, University & Higher education	Unaided	BMI > 30 obese	BMI > 30 obese	no	no	Sedentary lifestyle	two compartment	unilateral	ADL and IADL limitations, independent	yes	no	yes	no	no	yes	3-4	4	yes: UMMC or outside	lack of compliance: refused for PT etc.	worsening	yes	yes	no	yes	yes	yes	yes	lack of compliance: refused for PT etc.	3	7	yes, based on X-ray	yes, based on X-ray	no, based on X-ray	1-2 session per month
2019	66	>65	Female	Grade 0 - 2 mild	indian		Unaided	BMI < 25 underweight or normal	BMI < 25 underweight or normal	no	no	Sedentary lifestyle	one compartment	bilatera	ADL and IADL limitations, independent	no	no	yes	no	no	yes	3-4	3	yes: UMMC or outside	lack of compliance: refused for PT etc.	improving	yes	yes	no	yes	yes	yes	no	lack of compliance: refused for PT etc.	3	2	no, based on X-ray	yes, based on X-ray	no, based on X-ray	attended only one session
2019	67	>65	Female	Grade 0 - 2 mild	malay		Unaided	BMI < 25 underweight or normal	BMI < 25 underweight or normal	no	no	Sedentary lifestyle		bilatera	ADL and IADL limitations, independent	no	no	yes	yes	no	no	3-4	4	yes: UMMC or outside	lack of compliance: refused for PT etc.	worsening	yes	yes	no	no	yes	yes	no	lack of compliance: refused for PT etc.	6	7				attended only one session
2019	65	>65	Male	Grade 3 moderate	malay	Certificate, University & Higher education	Unaided	BMI < 25 underweight or normal	BMI < 25 underweight or normal	no	no	Sedentary lifestyle	tricompartmental	bilatera	ADL and IADL limitations, independent	no	yes	yes	no	no	no	3-4	3	yes: UMMC or outside	lack of compliance: refused for PT etc.	improving	yes	no	no	yes	yes	yes	no	lack of compliance: refused for PT etc.	3	2	yes, based on X-ray	yes, based on X-ray	yes, based on X-ray	attended only one session
2019	52	45-64	Male		malay	Certificate, University & Higher education	Unaided	BMI > 30 obese	BMI > 30 obese	yes	no	Sedentary lifestyle		bilatera	No limitations	no	no	yes	no	no	no	1-2	2	yes: UMMC or outside	good compliance	improving	yes	no	no	no	yes	yes	no	good compliance	3	2				attended only one session
2019	52	45-64	Male		malay	Certificate, University & Higher education	Unaided	BMI > 30 obese	BMI > 30 obese	yes	no	Sedentary lifestyle		bilatera	No limitations	no	no	yes	no	no	no	1-2	2	yes: UMMC or outside	good compliance	improving	yes	no	no	no	yes	yes	no	good compliance	3	2				attended only one session
2019	76	>65	Male		malay		Unaided	BMI 25.0–29.9 overweight	BMI 25.0–29.9 overweight	no	no	Sedentary lifestyle		bilatera	ADL and IADL limitations, independent	yes	yes	yes	yes	no	no	3-4	3	yes: UMMC or outside		worsening	yes	no	no	no	yes	yes	no	unknown	3	5				attended only one session
2019	78	>65	Female	Grade 4 severe	chinese	Certificate, University & Higher education	Unaided	BMI 25.0–29.9 overweight	BMI 25.0–29.9 overweight	no	no	Sedentary lifestyle	two compartment	bilatera	ADL and IADL limitations, independent	yes	no	yes	yes	no	no	3-4	3	yes: UMMC or outside	lack of compliance: refused for PT etc.	worsening	yes	no	no	no	yes	yes	no	lack of compliance: refused for PT etc.	5	7	yes, based on X-ray	yes, based on X-ray	no, based on X-ray	attended only one session
2019	52	45-64	Female	Grade 0 - 2 mild	indian	Primary & Secondary education	Aided	BMI > 30 obese	BMI > 30 obese	no	no	Sedentary lifestyle		bilatera	No limitations	no	no	yes	yes	no	no	1-2	2	yes: UMMC or outside	lack of compliance: refused for PT etc.	worsening	yes	no	no	yes	yes	yes	no	lack of compliance: refused for PT etc.	5	6				attended only one session
2019	48	45-64	Female	Grade 0 - 2 mild	malay	Certificate, University & Higher education	Unaided	BMI < 25 underweight or normal	BMI < 25 underweight or normal	no	no	Sedentary lifestyle	two compartment	unilateral	No limitations	no	no	no	no	no	no	1-2	2	yes: UMMC or outside	good compliance	improving	yes	no	no	yes	yes	yes	no	good compliance	6	3	yes, based on X-ray	yes, based on X-ray	no, based on X-ray	1-2 session per month
2019	48	45-64	Female	Grade 0 - 2 mild	malay	Certificate, University & Higher education	Unaided	BMI < 25 underweight or normal	BMI < 25 underweight or normal	no	no	Sedentary lifestyle	two compartment	unilateral	No limitations	no	no	no	no	no	no	1-2	2	yes: UMMC or outside	good compliance	improving	yes	no	no	yes	yes	yes	no	good compliance	6	3	yes, based on X-ray	yes, based on X-ray	no, based on X-ray	1-2 session per month
2019	38	18-44	Male	Grade 0 - 2 mild	malay	Certificate, University & Higher education	Unaided	BMI < 25 underweight or normal	BMI < 25 underweight or normal	yes	no	Sedentary lifestyle	two compartment	unilateral	ADL and IADL limitations, independent	no	no	yes	no	no	no	1-2	2	yes: UMMC or outside	good compliance	improving	yes	yes	no	no	yes	yes	no	good compliance	6	3	yes, based on X-ray	yes, based on X-ray	no, based on X-ray	1-2 session per month
2019	60	45-64	Female	Grade 4 severe	malay		Unaided	BMI < 25 underweight or normal	BMI < 25 underweight or normal	no	no	Sedentary lifestyle	one compartment	bilatera	ADL and IADL limitations, independent	no	no	yes	yes	yes	no	3-4	3	yes: UMMC or outside	lack of compliance: refused for PT etc.	improving	yes	no	no	no	yes	yes	no	lack of compliance: refused for PT etc.	3	2	no, based on X-ray	yes, based on X-ray	no, based on X-ray	1-2 session per month
2019	63	45-64	Female	Grade 4 severe	malay	Certificate, University & Higher education	Unaided	BMI < 25 underweight or normal	BMI < 25 underweight or normal	no	no	Sedentary lifestyle	one compartment	bilatera	ADL and IADL limitations, independent	no	no	yes	no	no	no	1-2	2	yes: UMMC or outside	lack of compliance: refused for PT etc.	worsening	yes	no	no	yes	yes	yes	no	lack of compliance: refused for PT etc.	5	6	no, based on X-ray	yes, based on X-ray	no, based on X-ray	1-2 session per month
2019	67	>65	Female	Grade 4 severe	malay		Unaided	BMI < 25 underweight or normal	BMI < 25 underweight or normal	no	no	Sedentary lifestyle		bilatera	ADL and IADL limitations, independent	no	no	yes	yes	no	no	3-4	3	yes: UMMC or outside	lack of compliance: refused for PT etc.	worsening	yes	yes	no	yes	yes	yes	no	lack of compliance: refused for PT etc.	4	6	no, based on X-ray	no, based on X-ray	no, based on X-ray	1-2 session per month
2019	52	45-64	Female	Grade 0 - 2 mild	chinese		Aided	BMI < 25 underweight or normal	BMI < 25 underweight or normal	no	no	Sedentary lifestyle	one compartment	unilateral	No limitations	no	no	no	no	no	no	1-2	2	yes: UMMC or outside	good compliance	improving	yes	yes	no	no	yes	yes	no	good compliance	5	2	no, based on X-ray	yes, based on X-ray	no, based on X-ray	1-2 session per month
2019	57	45-64	Female	Grade 0 - 2 mild	indian	Primary & Secondary education	Aided	BMI < 25 underweight or normal	BMI < 25 underweight or normal	no	no	Sedentary lifestyle	two compartment	bilatera	ADL and IADL limitations, independent	no	no	yes	no	no	no	1-2	2	yes: UMMC or outside	lack of compliance: refused for PT etc.	worsening	yes	yes	no	yes	yes	yes	no	lack of compliance: refused for PT etc.	3	5	yes, based on X-ray	yes, based on X-ray	no, based on X-ray	1-2 session per month
2019	58	45-64	Male	Grade 3 moderate	malay	Primary & Secondary education	Aided	BMI < 25 underweight or normal	BMI < 25 underweight or normal	yes	no	Sedentary lifestyle	two compartment	bilatera	No limitations	no	no	yes	yes	yes	no	3-4	3	yes: UMMC or outside	lack of compliance: refused for PT etc.	improving	yes	yes	no	no	yes	yes	no	lack of compliance: refused for PT etc.	5	4	yes, based on X-ray	yes, based on X-ray	no, based on X-ray	1-2 session per month
2019	62	45-64	Male	Grade 3 moderate	malay		Aided	BMI < 25 underweight or normal	BMI < 25 underweight or normal	no	no	Sedentary lifestyle	two compartment	bilatera	ADL and IADL limitations, independent	yes	yes	yes	yes	no	no	3-4	3	yes: UMMC or outside	lack of compliance: refused for PT etc.	worsening	yes	no	no	no	yes	yes	no	lack of compliance: refused for PT etc.	4	5	yes, based on X-ray	yes, based on X-ray	no, based on X-ray	1-2 session per month
2019	62	45-64	Male	Grade 3 moderate	malay		Aided	BMI < 25 underweight or normal	BMI < 25 underweight or normal	no	no	Sedentary lifestyle	two compartment	bilatera	ADL and IADL limitations, independent	yes	yes	yes	yes	no	no	3-4	3	yes: UMMC or outside	lack of compliance: refused for PT etc.	worsening	yes	no	no	no	yes	yes	no	lack of compliance: refused for PT etc.	4	5	yes, based on X-ray	yes, based on X-ray	no, based on X-ray	1-2 session per month
2019	63	45-64	Male		malay	Certificate, University & Higher education	Unaided	BMI < 25 underweight or normal	BMI < 25 underweight or normal	yes	no	Sedentary lifestyle		bilatera	No limitations	no	no	yes	yes	no	no	1-2	2	yes: UMMC or outside	good compliance	improving	yes	yes	no	no	yes	yes	no	good compliance	4	2				1-2 session per month
2019	63	45-64	Male		malay	Certificate, University & Higher education	Unaided	BMI < 25 underweight or normal	BMI < 25 underweight or normal	yes	no	Sedentary lifestyle		bilatera	No limitations	no	no	yes	yes	no	no	1-2	2	yes: UMMC or outside	good compliance	improving	yes	yes	no	no	yes	yes	no	good compliance	4	2				1-2 session per month
2019	67	>65	Female	Grade 3 moderate	malay	Certificate, University & Higher education	Unaided	BMI < 25 underweight or normal	BMI < 25 underweight or normal	no	no	Sedentary lifestyle	two compartment	bilatera	ADL and IADL limitations, independent	yes	no	yes	yes	no	yes	3-4	3	yes: UMMC or outside	good compliance	improving	yes	yes	yes	yes	yes	yes	no	good compliance	4	3	yes, based on X-ray	yes, based on X-ray	no, based on X-ray	1-2 session per month
2019	67	>65	Female	Grade 4 severe	malay	Certificate, University & Higher education	Unaided	BMI < 25 underweight or normal	BMI < 25 underweight or normal	no	no	Sedentary lifestyle		unilateral	ADL and IADL limitations, independent	no	no	no	no	no	no	1-2	2	yes: UMMC or outside	good compliance	improving	yes	yes	no	no	yes	yes	no	good compliance	4	2				1-2 session per month
2019	53	45-64	Female		malay		Unaided	BMI > 30 obese	BMI > 30 obese	no	no	Sedentary lifestyle		unilateral	No limitations	no	no	no	no	no	no	1-2	1	yes: UMMC or outside	good compliance	improving	yes	yes	no	yes	yes	yes	no	good compliance	5	1				1-2 session per month
2019	70	>65	Male		malay	Certificate, University & Higher education	Unaided	BMI 25.0–29.9 overweight	BMI 25.0–29.9 overweight	no	no	Sedentary lifestyle		bilatera	ADL and IADL limitations, independent	yes	no	yes	no	yes	yes	3-4	4	yes: UMMC or outside	good compliance	improving	yes	yes	no	no	yes	yes	no	good compliance	4	3				1-2 session per month
2019	72	>65	Female		chinese	Certificate, University & Higher education	Unaided	BMI 25.0–29.9 overweight	BMI 25.0–29.9 overweight	no	no	Sedentary lifestyle		bilatera	ADL and IADL limitations, independent	no	no	yes	yes	no	yes	3-4	4	yes: UMMC or outside	good compliance	improving	yes	no	no	yes	yes	yes	no	good compliance	5	4				1-2 session per month
2019	77	>65	Female		chinese		Unaided	BMI 25.0–29.9 overweight	BMI 25.0–29.9 overweight	no	no	Sedentary lifestyle		bilatera	ADL and IADL limitations, independent	no	no	no	no	no	no	3-4	3	yes: UMMC or outside	good compliance	improving	yes	no	no	yes	yes	yes	no	good compliance	5	2				1-2 session per month
2020	38	18-44	Male	Grade 4 severe	indian	Primary & Secondary education	Aided	BMI < 25 underweight or normal	BMI < 25 underweight or normal	yes	yes	Sedentary lifestyle	two compartment	unilateral	ADL and IADL limitations, independent	no	yes	yes	yes	no	no	1-2	2	yes: UMMC or outside	lack of compliance: refused for PT etc.	worsening	yes	no	no	yes	yes	yes	yes	lack of compliance: refused for PT etc.	7	8	yes, based on X-ray	yes, based on X-ray	no, based on X-ray	1-2 session per month
2020	32	18-44	Male	Grade 0 - 2 mild	malay	Certificate, University & Higher education	Unaided	BMI < 25 underweight or normal	BMI < 25 underweight or normal	yes	yes	Sedentary lifestyle	one compartment	bilatera	ADL and IADL limitations, independent	no	yes	no	no	no	no	1-2	1	yes: UMMC or outside	good compliance	improving	yes	no	no	yes	yes	yes	no	good compliance	4	3	no, based on X-ray	yes, based on X-ray	no, based on X-ray	1-2 session per month
2020	52	45-64	Male	Grade 4 severe	indian	Primary & Secondary education	Unaided	BMI > 30 obese	BMI > 30 obese	yes	yes	Sedentary lifestyle	tricompartmental	bilatera	ADL and IADL limitations, independent	no	yes	yes	no	no	no	3-4	4	yes: UMMC or outside	lack of compliance: refused for PT etc.	worsening	yes	yes	no	yes	yes	yes	no	lack of compliance: refused for PT etc.	5	7	yes, based on X-ray	yes, based on X-ray	yes, based on X-ray	1-2 session per month
2020	58	45-64	Female	Grade 3 moderate	chinese	Primary & Secondary education	Unaided	BMI > 30 obese	BMI > 30 obese	no	yes	Sedentary lifestyle	two compartment	bilatera	ADL and IADL limitations, independent	no	yes	no	no	no	no	3-4	3	yes: UMMC or outside	lack of compliance: refused for PT etc.	worsening	yes	no	no	yes	yes	no	yes	lack of compliance: refused for PT etc.	6	7	yes, based on X-ray	yes, based on X-ray	no, based on X-ray	1-2 session per month
2020	58	45-64	Female	Grade 3 moderate	chinese	Primary & Secondary education	Unaided	BMI > 30 obese	BMI > 30 obese	no	yes	Sedentary lifestyle	two compartment	bilatera	ADL and IADL limitations, independent	no	yes	no	no	no	no	3-4	3	yes: UMMC or outside	lack of compliance: refused for PT etc.	worsening	yes	no	no	yes	yes	no	yes	lack of compliance: refused for PT etc.	6	7	yes, based on X-ray	yes, based on X-ray	no, based on X-ray	1-2 session per month
2020	59	45-64	Female	Grade 3 moderate	chinese	Primary & Secondary education	Unaided	BMI > 30 obese	BMI > 30 obese	no	yes	Sedentary lifestyle	one compartment	bilatera	ADL and IADL limitations, independent	no	no	yes	no	yes	yes	1-2	2	yes: UMMC or outside	good compliance	improving	yes	no	no	yes	no	no	yes	good compliance	5	3	yes, based on X-ray	no, based on X-ray	no, based on X-ray	1-2 session per month
2020	79	>65	Male		chinese	Primary & Secondary education	Unaided	BMI 25.0–29.9 overweight	BMI 25.0–29.9 overweight	no	yes	Sedentary lifestyle		unilateral	ADL and IADL limitations, independent	no	no	yes	no	no	no	1-2	2	yes: UMMC or outside	lack of compliance: refused for PT etc.		yes	no	no	no	yes	no	no	lack of compliance: refused for PT etc.	3					attended only one session
2020	78	>65	Female		chinese		Unaided	BMI 25.0–29.9 overweight	BMI 25.0–29.9 overweight		yes	Sedentary lifestyle		unilateral	ADL and IADL limitations, independent	no	no	yes	yes	no	no	1-2	2	yes: UMMC or outside	lack of compliance: refused for PT etc.	worsening	yes	no	no	yes	yes	no	no	lack of compliance: refused for PT etc.	4	6				attended only one session
2020	78	>65	Female		chinese		Unaided	BMI 25.0–29.9 overweight	BMI 25.0–29.9 overweight		yes	Sedentary lifestyle		unilateral	ADL and IADL limitations, independent	no	no	yes	yes	no	no	1-2	2	yes: UMMC or outside	lack of compliance: refused for PT etc.	worsening	yes	no	no	yes	yes	no	no	lack of compliance: refused for PT etc.	4	6				attended only one session
2020	81	>65	Female		chinese		Unaided	BMI 25.0–29.9 overweight	BMI 25.0–29.9 overweight	no	yes	Sedentary lifestyle		unilateral	ADL and IADL limitations, independent	yes	no	yes	yes	yes	no	1-2	2	yes: UMMC or outside	lack of compliance: refused for PT etc.	worsening	yes	no	no	yes	no	no	no	lack of compliance: refused for PT etc.	4	5				attended only one session
2020	81	>65	Female		chinese		Unaided	BMI 25.0–29.9 overweight	BMI 25.0–29.9 overweight	no	yes	Sedentary lifestyle		unilateral	ADL and IADL limitations, independent	yes	no	yes	yes	yes	no	1-2	2	yes: UMMC or outside	lack of compliance: refused for PT etc.	worsening	yes	no	no	yes	no	no	no	lack of compliance: refused for PT etc.	4	5				attended only one session
2020	46	45-64	Male	Grade 3 moderate	indian	Certificate, University & Higher education	Unaided	BMI 25.0–29.9 overweight	BMI 25.0–29.9 overweight	yes	yes	Sedentary lifestyle		unilateral	ADL and IADL limitations, independent	no	no	yes	no	no	no	1-2	1	yes: UMMC or outside	lack of compliance: refused for PT etc.	worsening	yes	no	no	no	yes	no	no	lack of compliance: refused for PT etc.	3	4				attended only one session
2020	46	45-64	Male	Grade 3 moderate	indian	Certificate, University & Higher education	Unaided	BMI < 25 underweight or normal	BMI < 25 underweight or normal	yes	yes	Sedentary lifestyle		unilateral	ADL and IADL limitations, independent	no	no	yes	no	no	no	1-2	1	yes: UMMC or outside	lack of compliance: refused for PT etc.	improving	yes	no	no	no	yes	no	no	lack of compliance: refused for PT etc.	3	2				1-2 session per month
2020	71	>65	Male	Grade 4 severe	indian	Primary & Secondary education	Unaided	BMI < 25 underweight or normal	BMI < 25 underweight or normal	yes	yes	Sedentary lifestyle	two compartment	bilatera	ADL and IADL limitations, independent	yes	yes	yes	no	no	no	3-4	3	yes: UMMC or outside	lack of compliance: refused for PT etc.	worsening	yes	no	no	yes	yes	no	no	lack of compliance: refused for PT etc.	5	6	yes, based on X-ray	yes, based on X-ray	no, based on X-ray	1-2 session per month
2020	71	>65	Male	Grade 4 severe	indian	Primary & Secondary education	Unaided	BMI < 25 underweight or normal	BMI < 25 underweight or normal	yes	yes	Sedentary lifestyle	two compartment	bilatera	ADL and IADL limitations, independent	yes	yes	yes	no	no	no	3-4	3	yes: UMMC or outside	lack of compliance: refused for PT etc.	worsening	yes	no	no	yes	yes	no	no	lack of compliance: refused for PT etc.	5	6	yes, based on X-ray	yes, based on X-ray	no, based on X-ray	1-2 session per month
2020	88	>65	Male		chinese		Unaided	BMI 25.0–29.9 overweight	BMI 25.0–29.9 overweight	no	yes	Sedentary lifestyle		bilatera	ADL and IADL limitations, independent	yes	no	yes	no	yes	no	3-4	3	yes: UMMC or outside	lack of compliance: refused for PT etc.	worsening	yes	no	no	yes	yes	no	no	lack of compliance: refused for PT etc.	4	5				1-2 session per month
2020	77	>65	Female		chinese		Unaided	BMI 25.0–29.9 overweight	BMI 25.0–29.9 overweight	no	yes	Sedentary lifestyle		unilateral	ADL and IADL limitations, independent	yes	no	no	yes	yes	yes	1-2	2	yes: UMMC or outside	lack of compliance: refused for PT etc.	worsening	yes	no	no	yes	yes	no	no	lack of compliance: refused for PT etc.	6	7				1-2 session per month
2020	77	>65	Female		chinese		Unaided	BMI 25.0–29.9 overweight	BMI 25.0–29.9 overweight	no	yes	Sedentary lifestyle		unilateral	ADL and IADL limitations, independent	yes	no	no	yes	yes	yes	1-2	2	yes: UMMC or outside	lack of compliance: refused for PT etc.	worsening	yes	no	no	yes	yes	no	no	lack of compliance: refused for PT etc.	6	7				1-2 session per month
2020	89	>65	Female		indian		Unaided	BMI 25.0–29.9 overweight	BMI 25.0–29.9 overweight	yes	yes	Sedentary lifestyle		unilateral	ADL and IADL limitations, independent	yes	no	yes	no	no	no	1-2	2	yes: UMMC or outside	lack of compliance: refused for PT etc.	worsening	yes	no	no	yes	no	no	no	lack of compliance: refused for PT etc.	4	5				1-2 session per month
2020	89	>65	Female		indian		Unaided	BMI 25.0–29.9 overweight	BMI 25.0–29.9 overweight	yes	yes	Sedentary lifestyle		unilateral	ADL and IADL limitations, independent	yes	no	yes	no	no	no	1-2	2	yes: UMMC or outside	lack of compliance: refused for PT etc.	worsening	yes	no	no	yes	no	no	no	lack of compliance: refused for PT etc.	4	5				1-2 session per month
2020	66	>65	Male	Grade 0 - 2 mild	indian		Unaided	BMI > 30 obese	BMI > 30 obese	no	yes	Sedentary lifestyle	one compartment	bilatera	No limitations	no	no	yes	yes	yes	no	1-2	2	yes: UMMC or outside	lack of compliance: refused for PT etc.	improving	yes	no	no	yes	yes	no	no	lack of compliance: refused for PT etc.	6	4	no, based on X-ray	yes, based on X-ray	no, based on X-ray	1-2 session per month
2020	68	>65	Male	Grade 3 moderate	chinese	Primary & Secondary education	Unaided	BMI 25.0–29.9 overweight	BMI 25.0–29.9 overweight	no	yes	Sedentary lifestyle		unilateral	ADL and IADL limitations, independent	yes	no	yes	yes	no	no	1-2	2	yes: UMMC or outside	good compliance	worsening	yes	no	no	yes	yes	no	no	good compliance	3	4				1-2 session per month
2020	67	>65	Female	Grade 3 moderate	indian	Primary & Secondary education	Unaided	BMI > 30 obese	BMI > 30 obese	yes	yes	Sedentary lifestyle	two compartment	bilatera	ADL and IADL limitations, independent	yes	yes	no	no	no	yes	3-4	3	yes: UMMC or outside	lack of compliance: refused for PT etc.	worsening	yes	no	no	no	yes	no	no	lack of compliance: refused for PT etc.	6	8	yes, based on X-ray	yes, based on X-ray	no, based on X-ray	1-2 session per month
2020	67	>65	Female	Grade 3 moderate	indian	Primary & Secondary education	Unaided	BMI > 30 obese	BMI > 30 obese	yes	yes	Sedentary lifestyle	two compartment	bilatera	ADL and IADL limitations, independent	yes	yes	no	no	no	yes	3-4	3	yes: UMMC or outside	lack of compliance: refused for PT etc.	worsening	yes	no	no	no	yes	no	no	lack of compliance: refused for PT etc.	6	8	yes, based on X-ray	yes, based on X-ray	no, based on X-ray	1-2 session per month
2020	68	>65	Female		indian	Primary & Secondary education	Aided	BMI 25.0–29.9 overweight	BMI 25.0–29.9 overweight	no	yes	Sedentary lifestyle		unilateral	ADL and IADL limitations, independent	no	no	yes	no	no	no	1-2	2	yes: UMMC or outside	lack of compliance: refused for PT etc.	worsening	yes	yes	no	no	no	no	no	lack of compliance: refused for PT etc.	5	6				1-2 session per month
2020	68	>65	Female		indian	Primary & Secondary education	Aided	BMI 25.0–29.9 overweight	BMI 25.0–29.9 overweight	no	yes	Sedentary lifestyle		unilateral	ADL and IADL limitations, independent	no	no	yes	no	no	no	1-2	2	yes: UMMC or outside	lack of compliance: refused for PT etc.	worsening	yes	yes	no	no	no	no	no	lack of compliance: refused for PT etc.	5	6				1-2 session per month
2020	82	>65	Male	Grade 3 moderate	indian	Primary & Secondary education	Aided	BMI 25.0–29.9 overweight	BMI 25.0–29.9 overweight	no	yes	Sedentary lifestyle		unilateral	ADL and IADL limitations, independent	yes	no	yes	no	yes	no	1-2	2	yes: UMMC or outside	lack of compliance: refused for PT etc.	worsening	yes	no	no	yes	yes	no	no	lack of compliance: refused for PT etc.	5	7				1-2 session per month
2020	82	>65	Male	Grade 3 moderate	indian	Primary & Secondary education	Aided	BMI 25.0–29.9 overweight	BMI 25.0–29.9 overweight	no	yes	Sedentary lifestyle		unilateral	ADL and IADL limitations, independent	yes	no	yes	no	yes	no	1-2	2	yes: UMMC or outside	lack of compliance: refused for PT etc.	worsening	yes	no	no	yes	yes	no	no	lack of compliance: refused for PT etc.	5	7				1-2 session per month
2020	74	>65	Female		chinese		Unaided	BMI 25.0–29.9 overweight	BMI 25.0–29.9 overweight	no	yes	Sedentary lifestyle		bilatera	ADL and IADL limitations, independent	no	yes	no	no	no	no	1-2	2	no: no referral / refused		worsening	no	no	no	no	no	no	no	unknown	3	4
2020	83	>65	Female		chinese		Unaided	BMI 25.0–29.9 overweight	BMI 25.0–29.9 overweight	no	yes	Sedentary lifestyle		unilateral	ADL and IADL limitations, independent	yes	no	yes	no	no	no	1-2	2	no: no referral / refused			no	no	no	no	no	no	no	unknown
2020	73	>65	Male	Grade 0 - 2 mild	chinese		Unaided	BMI 25.0–29.9 overweight	BMI 25.0–29.9 overweight	no	yes	Sedentary lifestyle		bilatera	ADL and IADL limitations, independent	no	yes	yes	yes	no	no	1-2	2	no: no referral / refused		worsening	no	no	no	no	no	no	no	unknown	3	5
2020	73	>65	Male	Grade 0 - 2 mild	chinese		Unaided	BMI 25.0–29.9 overweight	BMI 25.0–29.9 overweight	no	yes	Sedentary lifestyle		bilatera	ADL and IADL limitations, independent	no	yes	yes	yes	no	no	1-2	2	no: no referral / refused		worsening	no	no	no	no	no	no	no	unknown	3	5
2020	74	>65	Male	Grade 0 - 2 mild	chinese	Primary & Secondary education	Unaided	BMI 25.0–29.9 overweight	BMI 25.0–29.9 overweight	no	yes	Sedentary lifestyle		unilateral	ADL and IADL limitations, independent	no	yes	no	yes	no	no	1-2	2	no: no referral / refused		worsening	no	no	no	no	no	no	no	unknown	4	5
2020	74	>65	Male	Grade 0 - 2 mild	chinese	Primary & Secondary education	Unaided	BMI 25.0–29.9 overweight	BMI 25.0–29.9 overweight	no	yes	Sedentary lifestyle		unilateral	ADL and IADL limitations, independent	no	yes	no	yes	no	no	1-2	2	no: no referral / refused		worsening	no	no	no	no	no	no	no	unknown	4	5
2020	57	45-64	Male		chinese	Primary & Secondary education	Aided	BMI 25.0–29.9 overweight	BMI 25.0–29.9 overweight	yes	yes	Sedentary lifestyle		unilateral	No limitations	no	yes	yes	yes	no	no	3-4	3	yes: UMMC or outside		worsening	no	no	no	no	no	no	no	unknown	6	7
2020	57	45-64	Male		chinese	Primary & Secondary education	Aided	BMI 25.0–29.9 overweight	BMI 25.0–29.9 overweight	yes	yes	Sedentary lifestyle		unilateral	No limitations	no	yes	yes	yes	no	no	3-4	3	yes: UMMC or outside		worsening	no	no	no	no	no	no	no	unknown	6	7
2020	56	45-64	Male	Grade 0 - 2 mild	indian	Primary & Secondary education	Aided	BMI 25.0–29.9 overweight	BMI 25.0–29.9 overweight	no	yes	Sedentary lifestyle		bilatera	ADL and IADL limitations, independent	no	yes	yes	no	no	no	1-2	2	yes: UMMC or outside		worsening	no	no	no	no	no	no	no	unknown	3	6
2020	71	>65	Male	Grade 3 moderate	chinese		Unaided	BMI 25.0–29.9 overweight	BMI 25.0–29.9 overweight	no	yes	Sedentary lifestyle		unilateral	ADL and IADL limitations, independent	no	no	yes	no	no	no	1-2	2	yes: UMMC or outside	lack of compliance: refused for PT etc.	worsening	yes	no	no	yes	yes	yes	no	lack of compliance: refused for PT etc.	3	4				attended only one session
2020	71	>65	Male	Grade 3 moderate	chinese		Unaided	BMI 25.0–29.9 overweight	BMI 25.0–29.9 overweight	no	yes	Sedentary lifestyle		unilateral	ADL and IADL limitations, independent	no	no	yes	no	no	no	1-2	2	yes: UMMC or outside	lack of compliance: refused for PT etc.	worsening	yes	no	no	yes	yes	yes	no	lack of compliance: refused for PT etc.	3	4				attended only one session
2020	62	45-64	Male	Grade 3 moderate	chinese		Unaided	BMI < 25 underweight or normal	BMI < 25 underweight or normal	yes	yes	Sedentary lifestyle		unilateral	No limitations	no	no	yes	no	yes	no	1-2	2	yes: UMMC or outside	good compliance	worsening	yes	no	no	yes	yes	yes	no	good compliance	4	5				1-2 session per month
2020	62	45-64	Male	Grade 3 moderate	chinese		Unaided	BMI < 25 underweight or normal	BMI < 25 underweight or normal	yes	yes	Sedentary lifestyle		unilateral	No limitations	no	no	yes	no	yes	no	1-2	2	yes: UMMC or outside	good compliance	worsening	yes	no	no	yes	yes	yes	no	good compliance	4	5				1-2 session per month
2020	62	45-64	Male	Grade 3 moderate	indian	Primary & Secondary education	Unaided	BMI < 25 underweight or normal	BMI < 25 underweight or normal	yes	yes	Sedentary lifestyle	two compartment	bilatera	ADL and IADL limitations, independent	no	no	yes	no	yes	no	1-2	1	yes: UMMC or outside	lack of compliance: refused for PT etc.	worsening	yes	yes	yes	yes	no	yes	no	lack of compliance: refused for PT etc.	5	7	yes, based on X-ray	yes, based on X-ray	no, based on X-ray	1-2 session per month
2020	68	>65	Male	Grade 3 moderate	indian	Primary & Secondary education	Aided	BMI < 25 underweight or normal	BMI < 25 underweight or normal	yes	yes	Sedentary lifestyle	two compartment	bilatera	No limitations	no	no	yes	no	no	no	1-2	2	yes: UMMC or outside	good compliance	improving	yes	yes	no	yes	yes	yes	no	good compliance	4	3	no, based on X-ray	yes, based on X-ray	yes, based on X-ray	1-2 session per month
2020	68	>65	Male	Grade 3 moderate	indian	Primary & Secondary education	Aided	BMI < 25 underweight or normal	BMI < 25 underweight or normal	yes	yes	Sedentary lifestyle	two compartment	bilatera	No limitations	no	no	yes	no	no	no	1-2	2	yes: UMMC or outside	good compliance	improving	yes	yes	no	yes	yes	yes	no	good compliance	4	3	no, based on X-ray	yes, based on X-ray	yes, based on X-ray	1-2 session per month
2020	51	45-64	Male	Grade 4 severe	indian	Primary & Secondary education	Unaided	BMI > 30 obese	BMI > 30 obese	yes	yes	Sedentary lifestyle		unilateral	ADL and IADL limitations, independent	no	yes	yes	no	no	no	1-2	2	yes: UMMC or outside	lack of compliance: refused for PT etc.	worsening	yes	no	no	yes	yes	no	no	lack of compliance: refused for PT etc.	4	7				attended only one session
2020	51	45-64	Male	Grade 4 severe	indian	Primary & Secondary education	Unaided	BMI > 30 obese	BMI > 30 obese	yes	yes	Sedentary lifestyle		unilateral	ADL and IADL limitations, independent	no	yes	yes	no	no	no	1-2	2	yes: UMMC or outside	lack of compliance: refused for PT etc.	worsening	yes	no	no	yes	yes	no	no	lack of compliance: refused for PT etc.	4	7				attended only one session
2020	74	>65	Female		chinese	Primary & Secondary education	Aided	BMI 25.0–29.9 overweight	BMI 25.0–29.9 overweight	no	yes	Sedentary lifestyle		unilateral	ADL and IADL limitations, independent	yes	no	yes	yes	yes	no	1-2	2	yes: UMMC or outside	lack of compliance: refused for PT etc.	worsening	yes	yes	no	yes	no	no	no	lack of compliance: refused for PT etc.	4	6				attended only one session
2020	64	45-64	Female		chinese		Unaided	BMI < 25 underweight or normal	BMI < 25 underweight or normal	yes	yes	Sedentary lifestyle		unilateral	ADL and IADL limitations, independent	no	no	no	no	no	no	1-2	2	yes: UMMC or outside	lack of compliance: refused for PT etc.	worsening	yes	no	no	yes	no	no	no	lack of compliance: refused for PT etc.	4	6				1-2 session per month
2020	64	45-64	Female		chinese		Unaided	BMI < 25 underweight or normal	BMI < 25 underweight or normal	yes	yes	Sedentary lifestyle		unilateral	ADL and IADL limitations, independent	no	no	no	no	no	no	1-2	2	yes: UMMC or outside	lack of compliance: refused for PT etc.	worsening	yes	no	no	yes	no	no	no	lack of compliance: refused for PT etc.	4	6				1-2 session per month
2020	56	45-64	Male	Grade 3 moderate	malay		Unaided	BMI < 25 underweight or normal	BMI < 25 underweight or normal	yes	yes	Sedentary lifestyle		unilateral	No limitations	no	no	no	no	no	no	1-2	2	yes: UMMC or outside	lack of compliance: refused for PT etc.	improving	yes	yes	no	yes	yes	no	no	lack of compliance: refused for PT etc.	4	3				1-2 session per month
2020	54	45-64	Female	Grade 3 moderate	indian	Certificate, University & Higher education	Unaided	BMI < 25 underweight or normal	BMI < 25 underweight or normal	yes	yes	Sedentary lifestyle	one compartment	bilatera	ADL and IADL limitations, independent	no	no	no	no	no	no	1-2	1	yes: UMMC or outside	lack of compliance: refused for PT etc.	improving	yes	yes	no	no	no	no	no	lack of compliance: refused for PT etc.	6	4	no, based on X-ray	yes, based on X-ray	no, based on X-ray	1-2 session per month
2020	54	45-64	Female	Grade 3 moderate	indian	Certificate, University & Higher education	Unaided	BMI < 25 underweight or normal	BMI < 25 underweight or normal	yes	yes	Sedentary lifestyle	one compartment	bilatera	ADL and IADL limitations, independent	no	no	no	no	no	no	1-2	1	yes: UMMC or outside	lack of compliance: refused for PT etc.	improving	yes	yes	no	no	no	no	no	lack of compliance: refused for PT etc.	6	4	no, based on X-ray	yes, based on X-ray	no, based on X-ray	1-2 session per month
2020	73	>65	Male	Grade 3 moderate	chinese		Unaided	BMI 25.0–29.9 overweight	BMI 25.0–29.9 overweight	no	yes	Sedentary lifestyle	tricompartmental	bilatera	ADL and IADL limitations, independent	yes	no	yes	no	yes	yes	1-2	2	yes: UMMC or outside	lack of compliance: refused for PT etc.	worsening	yes	no	no	yes	yes	no	no	lack of compliance: refused for PT etc.	5	6	yes, based on X-ray	yes, based on X-ray	yes, based on X-ray	1-2 session per month
2020	73	>65	Male	Grade 3 moderate	chinese		Unaided	BMI 25.0–29.9 overweight	BMI 25.0–29.9 overweight	no	yes	Sedentary lifestyle	tricompartmental	bilatera	ADL and IADL limitations, independent	yes	no	yes	no	yes	yes	1-2	2	yes: UMMC or outside	lack of compliance: refused for PT etc.	worsening	yes	no	no	yes	yes	no	no	lack of compliance: refused for PT etc.	5	6	yes, based on X-ray	yes, based on X-ray	yes, based on X-ray	1-2 session per month
2020	68	>65	Female		chinese		Aided	BMI 25.0–29.9 overweight	BMI 25.0–29.9 overweight	no	yes	Sedentary lifestyle		bilatera	ADL and IADL limitations, independent	no	yes	no	no	no	no	3-4	3	yes: UMMC or outside	lack of compliance: refused for PT etc.	worsening	yes	yes	no	yes	yes	no	no	lack of compliance: refused for PT etc.	5	6				1-2 session per month
2020	61	45-64	Male	Grade 3 moderate	chinese	Primary & Secondary education	Aided	BMI 25.0–29.9 overweight	BMI 25.0–29.9 overweight	yes	yes	Sedentary lifestyle	tricompartmental	bilatera	No limitations	no	no	yes	yes	no	yes	3-4	3	yes: UMMC or outside	lack of compliance: refused for PT etc.	worsening	yes	no	no	yes	yes	no	no	lack of compliance: refused for PT etc.	4	6	yes, based on X-ray	yes, based on X-ray	yes, based on X-ray	1-2 session per month
2020	77	>65	Female		chinese		Unaided	BMI 25.0–29.9 overweight	BMI 25.0–29.9 overweight	no	no	Sedentary lifestyle		bilatera	ADL and IADL limitations, independent	no	no	no	no	no	no	3-4	3	yes: UMMC or outside	good compliance	improving	yes	no	no	yes	yes	yes	no	good compliance	5	2				1-2 session per month
2020	67	>65	Male		malay	Certificate, University & Higher education	Unaided	BMI > 30 obese	BMI > 30 obese	yes	no	Sedentary lifestyle		unilateral	ADL and IADL limitations, independent	yes	no	yes	yes	yes	no	3-4	3	yes: UMMC or outside	lack of compliance: refused for PT etc.	improving	yes	yes	no	no	yes	yes	no	lack of compliance: refused for PT etc.	3	2				1-2 session per month
2020	42	18-44	Male	Grade 0 - 2 mild	malay	Certificate, University & Higher education	Unaided	BMI > 30 obese	BMI > 30 obese	yes	no	Sedentary lifestyle	one compartment	unilateral	No limitations	no	no	yes	yes	no	no	1-2	1	yes: UMMC or outside	good compliance	improving	yes	no	yes	no	yes	yes	no	good compliance	4	2	no, based on X-ray	yes, based on X-ray	no, based on X-ray	1-2 session per month
2020	42	18-44	Male	Grade 0 - 2 mild	malay	Certificate, University & Higher education	Unaided	BMI > 30 obese	BMI > 30 obese	yes	no	Sedentary lifestyle	one compartment	unilateral	No limitations	no	no	yes	yes	no	no	1-2	1	yes: UMMC or outside	good compliance	improving	yes	no	yes	no	yes	yes	no	good compliance	4	2	no, based on X-ray	yes, based on X-ray	no, based on X-ray	1-2 session per month
2020	56	45-64	Female	Grade 0 - 2 mild	malay	Certificate, University & Higher education	Unaided	BMI 25.0–29.9 overweight	BMI 25.0–29.9 overweight	no	no	Sedentary lifestyle	two compartment	bilatera	ADL and IADL limitations, independent	no	no	no	no	no	no	1-2	2	yes: UMMC or outside	lack of compliance: refused for PT etc.		yes	yes	no	yes	yes	yes	no	lack of compliance: refused for PT etc.	4	4	yes, based on X-ray	yes, based on X-ray	no, based on X-ray	1-2 session per month
2020	54	45-64	Male	Grade 0 - 2 mild	malay	Certificate, University & Higher education	Unaided	BMI > 30 obese	BMI > 30 obese	no	no	Sedentary lifestyle	two compartment	bilatera	ADL and IADL limitations, independent	no	yes	yes	no	no	no	1-2	2	yes: UMMC or outside	good compliance	improving	yes	yes	no	no	yes	yes	no	good compliance	6	2	yes, based on X-ray	yes, based on X-ray	no, based on X-ray	1-2 session per month
2020	66	>65	Male	Grade 3 moderate	malay	Certificate, University & Higher education	Unaided	BMI 25.0–29.9 overweight	BMI 25.0–29.9 overweight	no	no	Sedentary lifestyle	two compartment	bilatera	No limitations	no	no	yes	yes	no	no	1-2	2	yes: UMMC or outside	good compliance	improving	yes	no	no	no	yes	yes	no	good compliance	4	3	yes, based on X-ray	yes, based on X-ray	no, based on X-ray	1-2 session per month
2020	62	45-64	Male	Grade 3 moderate	malay	Certificate, University & Higher education	Unaided	BMI 25.0–29.9 overweight	BMI 25.0–29.9 overweight	no	no	Sedentary lifestyle	one compartment	bilatera	ADL and IADL limitations, independent	no	yes	yes	yes	no	yes	1-2	2	yes: UMMC or outside	good compliance	improving	yes	yes	no	yes	yes	yes	no	good compliance	4	3	no, based on X-ray	yes, based on X-ray	no, based on X-ray	1-2 session per month
2020	74	>65	Female	Grade 3 moderate	chinese		Unaided	BMI 25.0–29.9 overweight	BMI 25.0–29.9 overweight	no	no	Sedentary lifestyle		bilatera	ADL and IADL limitations, independent	no	no	yes	yes	no	no	3-4	3	yes: UMMC or outside	lack of compliance: refused for PT etc.	improving	yes	no	no	yes	yes	yes	no	lack of compliance: refused for PT etc.	4	2				1-2 session per month
2020	57	45-64	Female	Grade 3 moderate	malay	Certificate, University & Higher education	Unaided	BMI > 30 obese	BMI > 30 obese	no	no	Sedentary lifestyle	two compartment	bilatera	ADL and IADL limitations, independent	no	yes	yes	yes	no	no	3-4	3	yes: UMMC or outside	good compliance	improving	yes	no	no	yes	yes	yes	no	good compliance	8	2	yes, based on X-ray	yes, based on X-ray	no, based on X-ray	1-2 session per month
2020	57	45-64	Female	Grade 3 moderate	malay	Certificate, University & Higher education	Unaided	BMI > 30 obese	BMI > 30 obese	no	no	Sedentary lifestyle	two compartment	bilatera	ADL and IADL limitations, independent	no	yes	yes	yes	no	no	3-4	3	yes: UMMC or outside	good compliance	improving	yes	no	no	yes	yes	yes	no	good compliance	8	2	yes, based on X-ray	yes, based on X-ray	no, based on X-ray	1-2 session per month
2020	55	45-64	Female	Grade 3 moderate	indian	Certificate, University & Higher education	Unaided	BMI 25.0–29.9 overweight	BMI 25.0–29.9 overweight	no	no	Sedentary lifestyle	two compartment	bilatera	No limitations	no	no	no	no	no	no	1-2	2	yes: UMMC or outside	good compliance	improving	yes	no	no	no	yes	yes	no	good compliance	3	2	yes, based on X-ray	yes, based on X-ray	no, based on X-ray	1-2 session per month
2020	70	>65	Female	Grade 4 severe	malay		Unaided	BMI 25.0–29.9 overweight	BMI 25.0–29.9 overweight	no	no	Sedentary lifestyle	two compartment	bilatera	ADL and IADL limitations, independent	yes	no	yes	yes	no	yes	3-4	3	yes: UMMC or outside	lack of compliance: refused for PT etc.	worsening	yes	yes	yes	no	yes	yes	no	lack of compliance: refused for PT etc.	5	7	yes, based on X-ray	yes, based on X-ray	no, based on X-ray	1-2 session per month
2020	69	>65	Female	Grade 4 severe	chinese		Unaided	BMI > 30 obese	BMI > 30 obese	no	no	Sedentary lifestyle	tricompartmental	bilatera	ADL and IADL limitations, independent	yes	no	yes	no	no	no	3-4	3	yes: UMMC or outside	lack of compliance: refused for PT etc.		yes	no	no	yes	yes	yes	no	lack of compliance: refused for PT etc.	3	3	yes, based on X-ray	yes, based on X-ray	yes, based on X-ray	1-2 session per month
2020	62	45-64	Female	Grade 0 - 2 mild	chinese		Aided	BMI 25.0–29.9 overweight	BMI 25.0–29.9 overweight	no	no	Sedentary lifestyle	two compartment	bilatera	ADL and IADL limitations, independent	no	no	yes	yes	no	no	3-4	3	yes: UMMC or outside	lack of compliance: refused for PT etc.	improving	yes	no	no	yes	yes	yes	no	lack of compliance: refused for PT etc.	4	4	yes, based on X-ray	yes, based on X-ray	no, based on X-ray	1-2 session per month
2020	71	>65	Female	Grade 3 moderate	indian	Primary & Secondary education	Aided	BMI 25.0–29.9 overweight	BMI 25.0–29.9 overweight	no	no	Sedentary lifestyle	tricompartmental	bilatera	ADL and IADL limitations, independent	no	no	yes	yes	no	yes	3-4	3	yes: UMMC or outside	good compliance	improving	yes	yes	no	no	yes	yes	no	good compliance	4	1	yes, based on X-ray	yes, based on X-ray	yes, based on X-ray	1-2 session per month
2020	72	>65	Female	Grade 3 moderate	indian	Primary & Secondary education	Aided	BMI 25.0–29.9 overweight	BMI 25.0–29.9 overweight	no	no	Sedentary lifestyle	two compartment	bilatera	ADL and IADL limitations, independent	no	no	yes	yes	no	no	1-2	2	yes: UMMC or outside	lack of compliance: refused for PT etc.		yes	no	no	yes	yes	yes	no	lack of compliance: refused for PT etc.			yes, based on X-ray	yes, based on X-ray	no, based on X-ray	1-2 session per month
2020	52	45-64	Male	Grade 0 - 2 mild	malay	Certificate, University & Higher education	Unaided	BMI < 25 underweight or normal	BMI < 25 underweight or normal	yes	no	Sedentary lifestyle	one compartment	bilatera	No limitations	no	no	yes	yes	no	no	1-2	2	yes: UMMC or outside	lack of compliance: refused for PT etc.	improving	yes	no	yes	no	yes	no	no	lack of compliance: refused for PT etc.	3	2	no, based on X-ray	yes, based on X-ray	no, based on X-ray	1-2 session per month
2020	52	45-64	Male	Grade 0 - 2 mild	malay	Certificate, University & Higher education	Unaided	BMI < 25 underweight or normal	BMI < 25 underweight or normal	yes	no	Sedentary lifestyle	one compartment	bilatera	No limitations	no	no	yes	yes	no	no	1-2	2	yes: UMMC or outside	lack of compliance: refused for PT etc.	improving	yes	no	yes	no	yes	no	no	lack of compliance: refused for PT etc.	3	2	no, based on X-ray	yes, based on X-ray	no, based on X-ray	1-2 session per month
2020	70	>65	Male		chinese		Unaided	BMI 25.0–29.9 overweight	BMI 25.0–29.9 overweight	no	yes	Sedentary lifestyle		unilateral	ADL and IADL limitations, independent	yes	no	yes	yes	yes	no	3-4	3	no: no referral / refused	lack of compliance: refused for PT etc.	worsening	no	no	no	no	no	no	no	lack of compliance: refused for PT etc.	3	6
2020	97	>65	Male	Grade 4 severe	chinese	Primary & Secondary education	Unaided	BMI 25.0–29.9 overweight	BMI 25.0–29.9 overweight	yes	yes	Sedentary lifestyle		bilatera	ADL and IADL limitations, independent	yes	yes	yes	no	no	no	3-4	3	no: no referral / refused		worsening	no	no	no	no	no	no	no	unknown	3	5
2020	62	45-64	Male		indian	Primary & Secondary education	Aided	BMI 25.0–29.9 overweight	BMI 25.0–29.9 overweight	yes	yes	Sedentary lifestyle		bilatera	No limitations	no	yes	yes	yes	no	no	3-4	3	yes: UMMC or outside		worsening	no	no	no	no	no	no	no	unknown	3	6
2020	51	45-64	Male	Grade 0 - 2 mild	indian	Certificate, University & Higher education	Unaided	BMI > 30 obese	BMI > 30 obese	yes	yes	Sedentary lifestyle	two compartment	bilatera	ADL and IADL limitations, independent	no	no	yes	yes	no	no	3-4	3	yes: UMMC or outside	lack of compliance: refused for PT etc.	worsening	yes	no	yes	no	yes	yes	yes	lack of compliance: refused for PT etc.	3	4	yes, based on X-ray	yes, based on X-ray	no, based on X-ray	1-2 session per month
2020	74	>65	Male	Grade 3 moderate	chinese	Primary & Secondary education	Unaided	BMI < 25 underweight or normal	BMI < 25 underweight or normal	yes	yes	Sedentary lifestyle		bilatera	ADL and IADL limitations, independent	no	yes	yes	yes	no	no	3-4	3	yes: UMMC or outside	lack of compliance: refused for PT etc.	improving	yes	no	no	no	yes	yes	no	lack of compliance: refused for PT etc.	3	1				1-2 session per month
2020	56	45-64	Male		indian		Unaided	BMI > 30 obese	BMI > 30 obese	yes	yes	Sedentary lifestyle		unilateral	No limitations	no	yes	yes	yes	no	no	1-2	2	yes: UMMC or outside	lack of compliance: refused for PT etc.	improving	yes	no	no	no	yes	yes	no	lack of compliance: refused for PT etc.	5	2				1-2 session per month
2020	56	45-64	Male		indian		Unaided	BMI > 30 obese	BMI > 30 obese	yes	yes	Sedentary lifestyle		unilateral	No limitations	no	yes	yes	yes	no	no	1-2	2	yes: UMMC or outside	lack of compliance: refused for PT etc.	improving	yes	no	no	no	yes	yes	no	lack of compliance: refused for PT etc.	5	2				1-2 session per month
2020	65	>65	Male	Grade 3 moderate	indian	Certificate, University & Higher education	Unaided	BMI > 30 obese	BMI > 30 obese	no	yes	Sedentary lifestyle	two compartment	unilateral	ADL and IADL limitations, independent	no	yes	yes	yes	no	yes	3-4	3	yes: UMMC or outside	lack of compliance: refused for PT etc.		yes	no	yes	no	yes	yes	no	lack of compliance: refused for PT etc.			yes, based on X-ray	yes, based on X-ray	no, based on X-ray	1-2 session per month
